# Supplementary material for: A new integrated framework for the identification of potential virus–drug associations
Source: Front Microbiol. 2023 Aug 22;14:1179414. doi: 10.3389/fmicb.2023.1179414 (PMC10478006; doi:10.3389/fmicb.2023.1179414)
Supplement: Supplementary file 1 [file Data_Sheet_1.ZIP]

Archive with 137 entries (117 files):
- Supplementary material/
- Supplementary material/code for MHBVDA/
- Supplementary material/code for MHBVDA/aBiofilm dataset/
- Supplementary material/code for MHBVDA/aBiofilm dataset/five_fold/
- Supplementary material/code for MHBVDA/aBiofilm dataset/five_fold/code/
- Supplementary material/code for MHBVDA/aBiofilm dataset/five_fold/code/BNNR.m
- Supplementary material/code for MHBVDA/aBiofilm dataset/five_fold/code/conputing_ensemble_ranking.m
- Supplementary material/code for MHBVDA/aBiofilm dataset/five_fold/code/drug_microbe_weight_matrix.m
- Supplementary material/code for MHBVDA/aBiofilm dataset/five_fold/code/ensemble_average.m
- Supplementary material/code for MHBVDA/aBiofilm dataset/five_fold/code/five_fold.m
- Supplementary material/code for MHBVDA/aBiofilm dataset/five_fold/code/integration_drug_microbe_similarity.m
- Supplementary material/code for MHBVDA/aBiofilm dataset/five_fold/code/logistic.m
- Supplementary material/code for MHBVDA/aBiofilm dataset/five_fold/code/lrr.m
- Supplementary material/code for MHBVDA/aBiofilm dataset/five_fold/code/MDHGIMDA.m
- Supplementary material/code for MHBVDA/aBiofilm dataset/five_fold/code/ouput_konwn_drug_microbe_matrix.m
- Supplementary material/code for MHBVDA/aBiofilm dataset/five_fold/code/prepareArgs.m
- Supplementary material/code for MHBVDA/aBiofilm dataset/five_fold/code/process_options.m
- Supplementary material/code for MHBVDA/aBiofilm dataset/five_fold/code/similarity_drug.m
- Supplementary material/code for MHBVDA/aBiofilm dataset/five_fold/code/similarity_microbe.m
- Supplementary material/code for MHBVDA/aBiofilm dataset/five_fold/code/solve_l1l2.m
- Supplementary material/code for MHBVDA/aBiofilm dataset/five_fold/code/solve_l2.m
- Supplementary material/code for MHBVDA/aBiofilm dataset/five_fold/code/svt.m
- Supplementary material/code for MHBVDA/aBiofilm dataset/LOOCV/
- Supplementary material/code for MHBVDA/aBiofilm dataset/LOOCV/code/
- Supplementary material/code for MHBVDA/aBiofilm dataset/LOOCV/code/BNNR.m
- Supplementary material/code for MHBVDA/aBiofilm dataset/LOOCV/code/computing_ensemble_global_ranking.m
- Supplementary material/code for MHBVDA/aBiofilm dataset/LOOCV/code/computing_ensemble_local_ranking.m
- Supplementary material/code for MHBVDA/aBiofilm dataset/LOOCV/code/drug_microbe_weight_matrix.m
- Supplementary material/code for MHBVDA/aBiofilm dataset/LOOCV/code/ensemble_average.m
- Supplementary material/code for MHBVDA/aBiofilm dataset/LOOCV/code/integration_drug_microbe_similarity.m
- Supplementary material/code for MHBVDA/aBiofilm dataset/LOOCV/code/logistic.m
- Supplementary material/code for MHBVDA/aBiofilm dataset/LOOCV/code/loocv.m
- Supplementary material/code for MHBVDA/aBiofilm dataset/LOOCV/code/lrr.m
- Supplementary material/code for MHBVDA/aBiofilm dataset/LOOCV/code/MDHGIMDA.m
- Supplementary material/code for MHBVDA/aBiofilm dataset/LOOCV/code/nunique.m
- Supplementary material/code for MHBVDA/aBiofilm dataset/LOOCV/code/ouput_konwn_drug_microbe_matrix.m
- Supplementary material/code for MHBVDA/aBiofilm dataset/LOOCV/code/similarity_drug.m
- Supplementary material/code for MHBVDA/aBiofilm dataset/LOOCV/code/similarity_microbe.m
- Supplementary material/code for MHBVDA/aBiofilm dataset/LOOCV/code/softmaxPmtk.m
- Supplementary material/code for MHBVDA/aBiofilm dataset/LOOCV/code/solve_l1l2.m
- Supplementary material/code for MHBVDA/aBiofilm dataset/LOOCV/code/solve_l2.m
- Supplementary material/code for MHBVDA/aBiofilm dataset/LOOCV/code/svt.m
- Supplementary material/code for MHBVDA/aBiofilm dataset/readme.txt
- Supplementary material/code for MHBVDA/MDAD dataset/
- Supplementary material/code for MHBVDA/MDAD dataset/five_fold/
- Supplementary material/code for MHBVDA/MDAD dataset/five_fold/code/
- Supplementary material/code for MHBVDA/MDAD dataset/five_fold/code/BNNR.m
- Supplementary material/code for MHBVDA/MDAD dataset/five_fold/code/conputing_ensemble_ranking.m
- Supplementary material/code for MHBVDA/MDAD dataset/five_fold/code/drug_microbe_weight_matrix.m
- Supplementary material/code for MHBVDA/MDAD dataset/five_fold/code/ensemble_average.m
- Supplementary material/code for MHBVDA/MDAD dataset/five_fold/code/five_fold.m
- Supplementary material/code for MHBVDA/MDAD dataset/five_fold/code/integration_drug_microbe_similarity.m
- Supplementary material/code for MHBVDA/MDAD dataset/five_fold/code/logistic.m
- Supplementary material/code for MHBVDA/MDAD dataset/five_fold/code/lrr.m
- Supplementary material/code for MHBVDA/MDAD dataset/five_fold/code/MDHGIMDA.m
- Supplementary material/code for MHBVDA/MDAD dataset/five_fold/code/ouput_konwn_drug_microbe_matrix.m
- Supplementary material/code for MHBVDA/MDAD dataset/five_fold/code/similarity_drug.m
- Supplementary material/code for MHBVDA/MDAD dataset/five_fold/code/similarity_microbe.m
- Supplementary material/code for MHBVDA/MDAD dataset/five_fold/code/softmax_sample.m
- Supplementary material/code for MHBVDA/MDAD dataset/five_fold/code/solve_l1l2.m
- Supplementary material/code for MHBVDA/MDAD dataset/five_fold/code/solve_l2.m
- Supplementary material/code for MHBVDA/MDAD dataset/five_fold/code/svt.m
- Supplementary material/code for MHBVDA/MDAD dataset/LOOCV/
- Supplementary material/code for MHBVDA/MDAD dataset/LOOCV/code/
- Supplementary material/code for MHBVDA/MDAD dataset/LOOCV/code/BNNR.m
- Supplementary material/code for MHBVDA/MDAD dataset/LOOCV/code/computing_ensemble_global_ranking.m
- Supplementary material/code for MHBVDA/MDAD dataset/LOOCV/code/computing_ensemble_local_ranking.m
- Supplementary material/code for MHBVDA/MDAD dataset/LOOCV/code/drug_microbe_weight_matrix.m
- Supplementary material/code for MHBVDA/MDAD dataset/LOOCV/code/ensemble_average.m
- Supplementary material/code for MHBVDA/MDAD dataset/LOOCV/code/integration_drug_microbe_similarity.m
- Supplementary material/code for MHBVDA/MDAD dataset/LOOCV/code/logistic.m
- Supplementary material/code for MHBVDA/MDAD dataset/LOOCV/code/loocv.m
- Supplementary material/code for MHBVDA/MDAD dataset/LOOCV/code/lrr.m
- Supplementary material/code for MHBVDA/MDAD dataset/LOOCV/code/MDHGIMDA.m
- Supplementary material/code for MHBVDA/MDAD dataset/LOOCV/code/ouput_konwn_drug_microbe_matrix.m
- Supplementary material/code for MHBVDA/MDAD dataset/LOOCV/code/prepareArgs.m
- Supplementary material/code for MHBVDA/MDAD dataset/LOOCV/code/similarity_drug.m
- Supplementary material/code for MHBVDA/MDAD dataset/LOOCV/code/similarity_microbe.m
- Supplementary material/code for MHBVDA/MDAD dataset/LOOCV/code/solve_l1l2.m
- Supplementary material/code for MHBVDA/MDAD dataset/LOOCV/code/solve_l2.m
- Supplementary material/code for MHBVDA/MDAD dataset/LOOCV/code/svt.m
- Supplementary material/code for MHBVDA/MDAD dataset/readme.txt
- Supplementary material/code for MHBVDA/VirusDrug dataset/
- Supplementary material/code for MHBVDA/VirusDrug dataset/five_fold/
- Supplementary material/code for MHBVDA/VirusDrug dataset/five_fold/code/
- Supplementary material/code for MHBVDA/VirusDrug dataset/five_fold/code/BNNR.m
- Supplementary material/code for MHBVDA/VirusDrug dataset/five_fold/code/conputing_ensemble_ranking.m
- Supplementary material/code for MHBVDA/VirusDrug dataset/five_fold/code/drug_virus_weight_matrix.m
- Supplementary material/code for MHBVDA/VirusDrug dataset/five_fold/code/ensemble_average.m
- Supplementary material/code for MHBVDA/VirusDrug dataset/five_fold/code/five_fold.m
- Supplementary material/code for MHBVDA/VirusDrug dataset/five_fold/code/integration_drug_virus_similarity.m
- Supplementary material/code for MHBVDA/VirusDrug dataset/five_fold/code/logistic.m
- Supplementary material/code for MHBVDA/VirusDrug dataset/five_fold/code/lrr.m
- Supplementary material/code for MHBVDA/VirusDrug dataset/five_fold/code/MDHGIVDA.m
- Supplementary material/code for MHBVDA/VirusDrug dataset/five_fold/code/similarity_drug.m
- Supplementary material/code for MHBVDA/VirusDrug dataset/five_fold/code/similarity_virus.m
- Supplementary material/code for MHBVDA/VirusDrug dataset/five_fold/code/softmax_sample.m
- Supplementary material/code for MHBVDA/VirusDrug dataset/five_fold/code/solve_l1l2.m
- Supplementary material/code for MHBVDA/VirusDrug dataset/five_fold/code/solve_l2.m
- Supplementary material/code for MHBVDA/VirusDrug dataset/five_fold/code/svt.m
- Supplementary material/code for MHBVDA/VirusDrug dataset/five_fold/code/test.m
- Supplementary material/code for MHBVDA/VirusDrug dataset/LOOCV/
- Supplementary material/code for MHBVDA/VirusDrug dataset/LOOCV/code/
- Supplementary material/code for MHBVDA/VirusDrug dataset/LOOCV/code/BNNR.m
- Supplementary material/code for MHBVDA/VirusDrug dataset/LOOCV/code/computing_ensemble_global_ranking.m
- Supplementary material/code for MHBVDA/VirusDrug dataset/LOOCV/code/computing_ensemble_local_ranking.m
- Supplementary material/code for MHBVDA/VirusDrug dataset/LOOCV/code/drug_virus_weight_matrix.m
- Supplementary material/code for MHBVDA/VirusDrug dataset/LOOCV/code/ensemble_average.m
- Supplementary material/code for MHBVDA/VirusDrug dataset/LOOCV/code/integration_drug_virus_similarity.m
- Supplementary material/code for MHBVDA/VirusDrug dataset/LOOCV/code/logistic.m
- Supplementary material/code for MHBVDA/VirusDrug dataset/LOOCV/code/loocv.m
- Supplementary material/code for MHBVDA/VirusDrug dataset/LOOCV/code/lrr.m
- Supplementary material/code for MHBVDA/VirusDrug dataset/LOOCV/code/MDHGIMDA.m
- Supplementary material/code for MHBVDA/VirusDrug dataset/LOOCV/code/similarity_drug.m
- Supplementary material/code for MHBVDA/VirusDrug dataset/LOOCV/code/similarity_virus.m
- Supplementary material/code for MHBVDA/VirusDrug dataset/LOOCV/code/solve_l1l2.m
- Supplementary material/code for MHBVDA/VirusDrug dataset/LOOCV/code/solve_l2.m
- Supplementary material/code for MHBVDA/VirusDrug dataset/LOOCV/code/svt.m
- Supplementary material/code for MHBVDA/VirusDrug dataset/LOOCV/code/test.m
- Supplementary material/code for MHBVDA/VirusDrug dataset/readme.txt
- Supplementary material/Dataset aBiofilm/
- Supplementary material/Dataset aBiofilm/drug chemical structure similarity.xlsx
- Supplementary material/Dataset aBiofilm/drug side effect similarity.xlsx
- Supplementary material/Dataset aBiofilm/microbe sequence similarity.xlsx
- Supplementary material/Dataset aBiofilm/microbe-drug associations.txt
- Supplementary material/Dataset DrugVirus/
- Supplementary material/Dataset DrugVirus/drug chemical structure similarity.xlsx
- Supplementary material/Dataset DrugVirus/drug side effect similarity.xlsx
- Supplementary material/Dataset DrugVirus/virus sequence similarity.xlsx
- Supplementary material/Dataset DrugVirus/virus-drug associations.txt
- Supplementary material/Dataset MDAD/
- Supplementary material/Dataset MDAD/drug chemical structure similarity.xlsx
- Supplementary material/Dataset MDAD/drug side effect similarity.xlsx
- Supplementary material/Dataset MDAD/microbe sequence similarity.xlsx
- Supplementary material/Dataset MDAD/microbe-drug associations.txt
- Supplementary material/~$pplementary material for MDHGIVDA.docx
- Supplementary material/~$pplementary material for MHBVDA.docx
