# Supplementary material for: A new integrated framework for the identification of potential virus–drug associations
Source: Front Microbiol. 2023 Aug 22;14:1179414. doi: 10.3389/fmicb.2023.1179414 (PMC10478006; doi:10.3389/fmicb.2023.1179414)
Supplement: Supplementary file 1 [file Data_Sheet_1.ZIP › Supplementary material/code for MHBVDA/aBiofilm dataset/five_fold/code/BNNR.m]

function [T_recovery, iter] = BNNR(alpha, beta, T, trIndex, tol1, tol2, maxiter, a, b)
%% BNNR: Drug repositioning based on bounded nuclear norm regularization.
% Usage:  [T_recovery, iter] = BNNR(alpha, beta, T, trIndex, tol1, tol2, maxiter, a, b)
%
% Inputs:
%        alpha, beta        - parameters needed to give.
%        T                  - the target matrix with only known entries and the unobserved entries are 0.
%        trIndex            - a matrix recording the observed positions in the target matrix.
%        tol1, tol2         - tolerance of termination conditions.
%        maxiter            - maximum number of iterations.
%        a, b               - the left and right endpoints of the bounded interval.
%
% Outputs:
%        T_recovery         - the completed matrix.
%        iter               - the number of iterations.
%
% Written by: Mengyun Yang
% Email: mengyunyang@csu.edu.cn
% Created: January 16, 2019

X = T;
W = X;
Y = X;

i = 1;
stop1 = 1;
stop2 = 1;
while(stop1 > tol1 || stop2 > tol2)
    
    %the process of computing W
    tran = (1/beta) * (Y + alpha * (T.* trIndex)) + X;
    W = tran - (alpha/ (alpha + beta)) * (tran.* trIndex);
    W(W < a) = a;
    W(W > b) = b;
    
    %the process of computing X
    X_1 = svt(W- 1/beta* Y, 1/beta);
    
    %the process of computing Y
    Y = Y + beta * (X_1 - W);
    
    stop1_0 = stop1;
    stop1 = norm(X_1 - X, 'fro') / norm(X, 'fro');
    stop2 = abs(stop1 - stop1_0)/ max(1, abs(stop1_0));
    
    X = X_1;
    i = i+1;
    
    if i < maxiter
        iter = i - 1;
    else
        iter = maxiter;
        warning('reach maximum iteration~~do not converge!!!');
        break
    end
    
end

T_recovery = W;

end
