# Supplementary material for: A new integrated framework for the identification of potential virus–drug associations
Source: Front Microbiol. 2023 Aug 22;14:1179414. doi: 10.3389/fmicb.2023.1179414 (PMC10478006; doi:10.3389/fmicb.2023.1179414)
Supplement: Supplementary file 1 [file Data_Sheet_1.ZIP › Supplementary material/code for MHBVDA/aBiofilm dataset/five_fold/code/drug_microbe_weight_matrix.m]

m = xlsread('microbe sequence similarity.xlsx');
[m1,m2]=size(m);
weight_microbe = zeros(m1,m2);      %weight_microbe Îª²¡¶¾¶ÔÓ¦¼ÓÈ¨¾ØÕó
nm=140;
for i=1:nm
    for j=1:nm
        if m(i,j)>0
            weight_microbe(i,j)=1;
        end
    end
end
xlswrite('D:\matlab2016\140mic-drug\weight_microbe.xlsx',weight_microbe);


d1= xlsread('drug chemical structure similarity.xlsx');
d2= xlsread('drug side effect similarity.xlsx');
[c1,c2]=size(d1);
weight_drug=zeros(c1,c2);
for i=1:c1
    for j=1:c1
        if (d1(i,j)>0 || d2(i,j)>0)
            weight_drug(i,j)=1;
        end
    end
end
xlswrite('D:\matlab2016\140mic-drug\weight_drug.xlsx',weight_drug); 
disp(99999);
    
