# Supplementary material for: A new integrated framework for the identification of potential virus–drug associations
Source: Front Microbiol. 2023 Aug 22;14:1179414. doi: 10.3389/fmicb.2023.1179414 (PMC10478006; doi:10.3389/fmicb.2023.1179414)
Supplement: Supplementary file 1 [file Data_Sheet_1.ZIP › Supplementary material/code for MHBVDA/aBiofilm dataset/five_fold/code/five_fold.m]

A=load('adj.txt');                % RBM ¶ÔÓ¦ MDHGI, INBM ¶ÔÓ¦BNNR
nd=max(A(:,1));                                                           % nd:the number of drug
nm=max(A(:,2));                                                           % nm:the number of microbe
[pp,qq]=size(A);
tic;
interaction_matrix = xlsread('interaction.xlsx');
[row,col]=size(interaction_matrix);
number=3;                                                               %define the parameters
C1_BRM=[];
C1_INBM=[];
C1_ensemble1=[];
C1_ensemble2=[];
C1_ensemble3=[];
C1_ensemble4=[];
C1_ensemble5=[];
C1_ensemble6=[];
C1_ensemble7=[];
C1_ensemble8=[];
C1_ensemble9=[];
five_k_RBM=zeros(number,pp);
five_k_INBM=zeros(number,pp);
five_k_ensemble1=zeros(number,pp);
five_k_ensemble2=zeros(number,pp);
five_k_ensemble3=zeros(number,pp);
five_k_ensemble4=zeros(number,pp);
five_k_ensemble5=zeros(number,pp);
five_k_ensemble6=zeros(number,pp);
five_k_ensemble7=zeros(number,pp);
five_k_ensemble8=zeros(number,pp);
five_k_ensemble9=zeros(number,pp);

% BNNR Ä£ÐÍµÄÒ»Ð©²ÎÊý
maxiter = 300;
alpha = 1;
beta = 10;
tol1 = 2*1e-3;
tol2 = 1*1e-5;
array1= xlsread('array.xlsx');
for k=1:number
    fprintf('µÚ%dÂÖ\n',k);
    array=array1(k,:);                                       %Ëæ»ú²úÉúÂÒÐòµÄ1-2884µÄÒ»Î¬Êý×é
    for circle=0:4
        if circle<4
            nu=577;
            interaction_matrix1=interaction_matrix;
            interaction_matrix1_index=logical(zeros(nd,nm)~=0);    %interaction_matrix1_indexÎªÑµÁ·Ñù±¾¶ÔÓ¦Î»ÖÃµÄ¾ØÕó
            for i=1:pp
                interaction_matrix1_index(A(i,1),A(i,2))=1;
            end
            new_array = array(1,1+circle*577:(circle+1)*577);      % 933¸öÒ©Îï-²¡¶¾¹ØÁª¶Ô£¬Ç°ÃæËÄ¸önu=577£¬×îºóÒ»¸ön=576
            for j=1:577                                           %j=1:nu
                o=A(new_array(1,j),1);
                l=A(new_array(1,j),2);
                interaction_matrix1(o,l)=0;                       % ÒÀ´ÎÖÃ½«1±äÎª0
                interaction_matrix1_index(o,l)=0;
            end
            
            drug_gauss = similarity_drug(interaction_matrix1);
            microbe_gauss = similarity_microbe(interaction_matrix1);
            [drug_integration_similarity,microbe_integration_similarity] = integration_drug_microbe_similarity(drug_gauss, microbe_gauss ); %µ÷ÓÃº¯Êý»ñµÃÕûºÏÒ©Îï¸±×÷ÓÃ£¬Ò©Îï»¯Ñ§½á¹¹ÏàËÆÐÔ£¬¸ßË¹ÏàËÆÐÔµÄÒ©ÎïÏàËÆÐÔ¾ØÕó£¬²¡¶¾ÏàËÆÐÔÒ²ÊÇÈç´Ë
            
            %             %µ÷ÓÃÈýÖÖ·½·¨»ñÈ¡µÃ·Ö¾ØÕó
            %             [predict_score_matrix1,numhid]=RBM_model(interaction_matrix1);   %µ÷ÓÃRBM·½·¨£¬numhidÊÇnumber of hidden layers
            %             [predict_score_matrix_drug,threshold]=integrated_neighbor_model_drug( interaction_matrix1,drug_integration_similarity);   %ÕûºÏµÄÁìÓòµÄ·½·¨,ÓÃÒ©Îï-²¡¶¾ÏàËÆ¾ØÕóºÍÒ©ÎïÏàËÆ¾ØÕó
            %             [predict_score_matrix_microbe,threshold]=integrated_neighbor_model_microbe( interaction_matrix1,microbe_integration_similarity);
            %             predict_score_matrix2=(predict_score_matrix_drug+predict_score_matrix_microbe)/2;
            
            % MDHGIMDA Ô¤²âµÄ¹ØÁªµÃ·Ö
            predict_score_matrix1 = MDHGIMDA(interaction_matrix1);
            
            %BNNR Ô¤²âµÄ¹ØÁªµÃ·Ö
            Wdd = drug_integration_similarity;
            Wmm= microbe_integration_similarity;
            Wmd = interaction_matrix1';
            [dn,dr] = size(Wmd);
            
            T = [Wdd, Wmd'; Wmd, Wmm];
            [t1, t2] = size(T);
            trIndex = double(T ~= 0);
            [WW,iter] = BNNR(alpha, beta, T, trIndex, tol1, tol2, maxiter, 0, 1);
            M_recovery = WW((t1-dn+1) : t1, 1 : dr);
            predict_score_matrix2 = M_recovery';
            
            
            predict_score_matrix3_1=ensemble_average(predict_score_matrix1,predict_score_matrix2,interaction_matrix1_index,0.1);     %µ÷ÓÃ¼¯³ÉµÄ·½·¨
            predict_score_matrix3_2=ensemble_average(predict_score_matrix1,predict_score_matrix2,interaction_matrix1_index,0.2);     %µ÷ÓÃ¼¯³ÉµÄ·½·¨
            predict_score_matrix3_3=ensemble_average(predict_score_matrix1,predict_score_matrix2,interaction_matrix1_index,0.3);     %µ÷ÓÃ¼¯³ÉµÄ·½·¨
            predict_score_matrix3_4=ensemble_average(predict_score_matrix1,predict_score_matrix2,interaction_matrix1_index,0.4);     %µ÷ÓÃ¼¯³ÉµÄ·½·¨
            predict_score_matrix3_5=ensemble_average(predict_score_matrix1,predict_score_matrix2,interaction_matrix1_index,0.5);     %µ÷ÓÃ¼¯³ÉµÄ·½·¨
            predict_score_matrix3_6=ensemble_average(predict_score_matrix1,predict_score_matrix2,interaction_matrix1_index,0.6);     %µ÷ÓÃ¼¯³ÉµÄ·½·¨
            predict_score_matrix3_7=ensemble_average(predict_score_matrix1,predict_score_matrix2,interaction_matrix1_index,0.7);     %µ÷ÓÃ¼¯³ÉµÄ·½·¨
            predict_score_matrix3_8=ensemble_average(predict_score_matrix1,predict_score_matrix2,interaction_matrix1_index,0.8);     %µ÷ÓÃ¼¯³ÉµÄ·½·¨
            predict_score_matrix3_9=ensemble_average(predict_score_matrix1,predict_score_matrix2,interaction_matrix1_index,0.9);     %µ÷ÓÃ¼¯³ÉµÄ·½·¨
            
            
            % predict_score_matrix3=ensemble_average(predict_score_matrix1,predict_score_matrix2,interaction_matrix1_index);     %µ÷ÓÃ¼¯³ÉµÄ·½·¨
            
            %µÚÒ»ÖÖ·½·¨
            Sco1= predict_score_matrix1;
            final_score=Sco1( interaction_matrix==0);
            for i=1:577
                q=A(new_array(1,i),1);
                w=A(new_array(1,i),2);
                s_score=Sco1(q,w);
                T=[s_score;final_score];                                                %sort the score
                index1=sort(T,'descend');
                index1_1=find(index1==s_score);                                          %find the sort of changed variate
                if length(index1_1)~=1
                    index1_2=mean(index1_1);                                              %decide the number of the same value
                else
                    index1_2=index1_1;                                                    %get the average rank between same value
                end
                five_g1(i)=index1_2;
            end
            
            %µÚ¶þÖÖ£ºINBM·½·¨
            Sco2= predict_score_matrix2;
            final_score=Sco2( interaction_matrix==0);
            for i=1:577
                q=A(new_array(1,i),1);
                w=A(new_array(1,i),2);
                s_score=Sco2(q,w);
                T=[s_score;final_score];                                                %sort the score
                index2=sort(T,'descend');
                index2_1=find(index2==s_score);                                          %find the sort of changed variate
                if length(index2_1)~=1
                    index2_2=mean(index2_1);                                              %decide the number of the same value
                else
                    index2_2=index2_1;                                                    %get the average rank between same value
                end
                five_g2(i)=index2_2;
            end
            
            %        %µÚÈýÖÖ·½·¨£ºensemble
            %        Sco3= predict_score_matrix3;
            %        final_score=Sco3( interaction_matrix==0);
            %
            %        for i=1:577
            %          q=A(new_array(1,i),1);
            %          w=A(new_array(1,i),2);
            %          s_score=Sco3(q,w);
            %          T=[s_score;final_score];                                                %sort the score
            %          index3=sort(T,'descend');
            %          index3_1=find(index3==s_score);                                          %find the sort of changed variate
            %          if length(index3_1)~=1
            %            index3_2=mean(index3_1);                                              %decide the number of the same value
            %          else
            %            index3_2=index3_1;                                                    %get the average rank between same value
            %         end
            %         five_g3(i)=index3_2;
            %        end
            five1 = conputing_ensemble_ranking( predict_score_matrix3_1,interaction_matrix,577,A,new_array); %conputing_ensemble_ranking ¼ÆËã¼¯³ÉËã·¨µÄÅÅÃû
            five2 = conputing_ensemble_ranking( predict_score_matrix3_2,interaction_matrix,577,A,new_array);
            five3 = conputing_ensemble_ranking( predict_score_matrix3_3,interaction_matrix,577,A,new_array);
            five4 = conputing_ensemble_ranking( predict_score_matrix3_4,interaction_matrix,577,A,new_array);
            five5 = conputing_ensemble_ranking( predict_score_matrix3_5,interaction_matrix,577,A,new_array);
            five6 = conputing_ensemble_ranking( predict_score_matrix3_6,interaction_matrix,577,A,new_array);
            five7 = conputing_ensemble_ranking( predict_score_matrix3_7,interaction_matrix,577,A,new_array);
            five8 = conputing_ensemble_ranking( predict_score_matrix3_8,interaction_matrix,577,A,new_array);
            five9 = conputing_ensemble_ranking( predict_score_matrix3_9,interaction_matrix,577,A,new_array);
            
            C1_BRM=[C1_BRM,five_g1];
            C1_INBM=[C1_INBM,five_g2];
            
            C1_ensemble1=[C1_ensemble1,five1];
            C1_ensemble2=[C1_ensemble2,five2];
            C1_ensemble3=[C1_ensemble3,five3];
            C1_ensemble4=[C1_ensemble4,five4];
            C1_ensemble5=[C1_ensemble5,five5];
            C1_ensemble6=[C1_ensemble6,five6];
            C1_ensemble7=[C1_ensemble7,five7];
            C1_ensemble8=[C1_ensemble8,five8];
            C1_ensemble9=[C1_ensemble9,five9];
            
        end
        
        if circle==4
            nu=576;
            interaction_matrix1=interaction_matrix;
            interaction_matrix1_index=logical(zeros(nd,nm)~=0);    %interaction_matrix1_indexÎªÑµÁ·Ñù±¾¶ÔÓ¦Î»ÖÃµÄ¾ØÕó
            for i=1:pp
                interaction_matrix1_index(A(i,1),A(i,2))=1;
            end
            new_array = array(1,1+circle*577:pp);
            for j=1:576
                o=A(new_array(1,j),1);
                l=A(new_array(1,j),2);
                interaction_matrix1(o,l)=0;
                interaction_matrix1_index(o,l)=0;
            end
            drug_gauss = similarity_drug(interaction_matrix1);
            microbe_gauss = similarity_microbe(interaction_matrix1);
            [drug_integration_similarity,microbe_integration_similarity] = integration_drug_microbe_similarity(drug_gauss, microbe_gauss ); %µ÷ÓÃº¯Êý»ñµÃÕûºÏÒ©Îï¸±×÷ÓÃ£¬Ò©Îï»¯Ñ§½á¹¹ÏàËÆÐÔ£¬¸ßË¹ÏàËÆÐÔµÄÒ©ÎïÏàËÆÐÔ¾ØÕó£¬²¡¶¾ÏàËÆÐÔÒ²ÊÇÈç´Ë
            
%             %µ÷ÓÃÈýÖÖ·½·¨»ñÈ¡µÃ·Ö¾ØÕó
%             [predict_score_matrix1,numhid]=RBM_model(interaction_matrix1);   %µ÷ÓÃRBM·½·¨£¬numhidÊÇnumber of hidden layers
%             [predict_score_matrix_drug,threshold]=integrated_neighbor_model_drug( interaction_matrix1,drug_integration_similarity);   %ÕûºÏµÄÁìÓòµÄ·½·¨,ÓÃÒ©Îï-²¡¶¾ÏàËÆ¾ØÕóºÍÒ©ÎïÏàËÆ¾ØÕó
%             [predict_score_matrix_microbe,threshold]=integrated_neighbor_model_microbe( interaction_matrix1,microbe_integration_similarity);
%             predict_score_matrix2=(predict_score_matrix_drug+predict_score_matrix_microbe)/2;
            
            % MDHGIMDA Ô¤²âµÄ¹ØÁªµÃ·Ö
            predict_score_matrix1 = MDHGIMDA(interaction_matrix1);
            
            %BNNR Ô¤²âµÄ¹ØÁªµÃ·Ö
            Wdd = drug_integration_similarity;
            Wmm= microbe_integration_similarity;
            Wmd = interaction_matrix1';
            [dn,dr] = size(Wmd);
            
            T = [Wdd, Wmd'; Wmd, Wmm];
            [t1, t2] = size(T);
            trIndex = double(T ~= 0);
            [WW,iter] = BNNR(alpha, beta, T, trIndex, tol1, tol2, maxiter, 0, 1);
            M_recovery = WW((t1-dn+1) : t1, 1 : dr);
            predict_score_matrix2 = M_recovery';


            predict_score_matrix3_1=ensemble_average(predict_score_matrix1,predict_score_matrix2,interaction_matrix1_index,0.1);     %µ÷ÓÃ¼¯³ÉµÄ·½·¨
            predict_score_matrix3_2=ensemble_average(predict_score_matrix1,predict_score_matrix2,interaction_matrix1_index,0.2);     %µ÷ÓÃ¼¯³ÉµÄ·½·¨
            predict_score_matrix3_3=ensemble_average(predict_score_matrix1,predict_score_matrix2,interaction_matrix1_index,0.3);     %µ÷ÓÃ¼¯³ÉµÄ·½·¨
            predict_score_matrix3_4=ensemble_average(predict_score_matrix1,predict_score_matrix2,interaction_matrix1_index,0.4);     %µ÷ÓÃ¼¯³ÉµÄ·½·¨
            predict_score_matrix3_5=ensemble_average(predict_score_matrix1,predict_score_matrix2,interaction_matrix1_index,0.5);     %µ÷ÓÃ¼¯³ÉµÄ·½·¨
            predict_score_matrix3_6=ensemble_average(predict_score_matrix1,predict_score_matrix2,interaction_matrix1_index,0.6);     %µ÷ÓÃ¼¯³ÉµÄ·½·¨
            predict_score_matrix3_7=ensemble_average(predict_score_matrix1,predict_score_matrix2,interaction_matrix1_index,0.7);     %µ÷ÓÃ¼¯³ÉµÄ·½·¨
            predict_score_matrix3_8=ensemble_average(predict_score_matrix1,predict_score_matrix2,interaction_matrix1_index,0.8);     %µ÷ÓÃ¼¯³ÉµÄ·½·¨
            predict_score_matrix3_9=ensemble_average(predict_score_matrix1,predict_score_matrix2,interaction_matrix1_index,0.9);
            
            
            %             predict_score_matrix3=ensemble_average(predict_score_matrix1,predict_score_matrix2,interaction_matrix1_index);     %µ÷ÓÃ¼¯³ÉµÄ·½·¨
            
            
            %µ÷ÓÃµÚÒ»ÖÖ·½·¨RBM
            Sco1= predict_score_matrix1;
            final_score=Sco1( interaction_matrix==0);
            for i=1:576
                q=A(new_array(1,i),1);
                w=A(new_array(1,i),2);
                s_score=Sco1(q,w);
                T=[s_score;final_score];                                                %sort the score
                index1=sort(T,'descend');
                index1_1=find(index1==s_score);                                          %find the sort of changed variate
                
                if length(index1_1)~=1
                    index1_2=mean(index1_1);                                              %decide the number of the same value
                else
                    index1_2=index1_1;                                                    %get the average rank between same value
                end
                five_g1_1(i)=index1_2;
            end
            
            
            %µÚ¶þÖÖ£ºINBM·½·¨
            Sco2= predict_score_matrix2;
            final_score=Sco2( interaction_matrix==0);
            for i=1:576
                q=A(new_array(1,i),1);
                w=A(new_array(1,i),2);
                s_score=Sco2(q,w);
                T=[s_score;final_score];                                                %sort the score
                index2=sort(T,'descend');
                index2_1=find(index2==s_score);                                          %find the sort of changed variate
                if length(index2_1)~=1
                    index2_2=mean(index2_1);                                              %decide the number of the same value
                else
                    index2_2=index2_1;                                                    %get the average rank between same value
                end
                five_g2_1(i)=index2_2;
            end
            
            
            %             %µÚÈýÖÖ·½·¨£ºensemble
            %             Sco3= predict_score_matrix3;
            %             final_score=Sco3( interaction_matrix==0);
            %             for i=1:576
            %                 q=A(new_array(1,i),1);
            %                 w=A(new_array(1,i),2);
            %                 s_score=Sco3(q,w);
            %                 T=[s_score;final_score];                                                %sort the score
            %                 index3=sort(T,'descend');
            %                 index3_1=find(index3==s_score);                                          %find the sort of changed variate
            %                 if length(index3_1)~=1
            %                     index3_2=mean(index3_1);                                              %decide the number of the same value
            %                 else
            %                     index3_2=index3_1;                                                    %get the average rank between same value
            %                 end
            %                 five_g3_1(i)=index3_2;
            %             end
            %             C1_BRM=[C1_BRM,five_g1_1];
            %             C1_INBM=[C1_INBM,five_g2_1];
            %             C1_ensemble=[C1_ensemble,five_g3_1];
            %             sss=123;
            %         end
            
            five1 = conputing_ensemble_ranking( predict_score_matrix3_1,interaction_matrix,576,A,new_array); %conputing_ensemble_ranking ¼ÆËã¼¯³ÉËã·¨µÄÅÅÃû
            five2 = conputing_ensemble_ranking( predict_score_matrix3_2,interaction_matrix,576,A,new_array);
            five3 = conputing_ensemble_ranking( predict_score_matrix3_3,interaction_matrix,576,A,new_array);
            five4 = conputing_ensemble_ranking( predict_score_matrix3_4,interaction_matrix,576,A,new_array);
            five5 = conputing_ensemble_ranking( predict_score_matrix3_5,interaction_matrix,576,A,new_array);
            five6 = conputing_ensemble_ranking( predict_score_matrix3_6,interaction_matrix,576,A,new_array);
            five7 = conputing_ensemble_ranking( predict_score_matrix3_7,interaction_matrix,576,A,new_array);
            five8 = conputing_ensemble_ranking( predict_score_matrix3_8,interaction_matrix,576,A,new_array);
            five9 = conputing_ensemble_ranking( predict_score_matrix3_9,interaction_matrix,576,A,new_array);
            
            
            
            
            C1_BRM=[C1_BRM,five_g1_1];
            C1_INBM=[C1_INBM,five_g2_1];
            C1_ensemble1=[C1_ensemble1,five1];
            C1_ensemble2=[C1_ensemble2,five2];
            C1_ensemble3=[C1_ensemble3,five3];
            C1_ensemble4=[C1_ensemble4,five4];
            C1_ensemble5=[C1_ensemble5,five5];
            C1_ensemble6=[C1_ensemble6,five6];
            C1_ensemble7=[C1_ensemble7,five7];
            C1_ensemble8=[C1_ensemble8,five8];
            C1_ensemble9=[C1_ensemble9,five9];
            
        end
        
        
    end
    
    five_k_RBM(k,:)=C1_BRM;
    five_k_INBM(k,:)=C1_INBM;
    C1_BRM=[];
    C1_INBM=[];
    five_k_ensemble1(k,:)=C1_ensemble1;
    five_k_ensemble2(k,:)=C1_ensemble2;
    five_k_ensemble3(k,:)=C1_ensemble3;
    five_k_ensemble4(k,:)=C1_ensemble4;
    five_k_ensemble5(k,:)=C1_ensemble5;
    five_k_ensemble6(k,:)=C1_ensemble6;
    five_k_ensemble7(k,:)=C1_ensemble7;
    five_k_ensemble8(k,:)=C1_ensemble8;
    five_k_ensemble9(k,:)=C1_ensemble9;
    C1_ensemble1=[];
    C1_ensemble2=[];
    C1_ensemble3=[];
    C1_ensemble4=[];
    C1_ensemble5=[];
    C1_ensemble6=[];
    C1_ensemble7=[];
    C1_ensemble8=[];
    C1_ensemble9=[];
    
    
end
xlswrite('D:\tools\matlab 2020b\Virus-drug BNNR and MDHGI\result\five_fold_MDHGI.xlsx',five_k_RBM);
xlswrite('D:\tools\matlab 2020b\Virus-drug BNNR and MDHGI\result\five_fold_BNNR.xlsx',five_k_INBM);
xlswrite('D:\tools\matlab 2020b\Virus-drug BNNR and MDHGI\result\five_fold_ensemble1.xlsx',five_k_ensemble1);
xlswrite('D:\tools\matlab 2020b\Virus-drug BNNR and MDHGI\result\five_fold_ensemble2.xlsx',five_k_ensemble2);
xlswrite('D:\tools\matlab 2020b\Virus-drug BNNR and MDHGI\result\five_fold_ensemble3.xlsx',five_k_ensemble3);
xlswrite('D:\tools\matlab 2020b\Virus-drug BNNR and MDHGI\result\five_fold_ensemble4.xlsx',five_k_ensemble4);
xlswrite('D:\tools\matlab 2020b\Virus-drug BNNR and MDHGI\result\five_fold_ensemble5.xlsx',five_k_ensemble5);
xlswrite('D:\tools\matlab 2020b\Virus-drug BNNR and MDHGI\result\five_fold_ensemble6.xlsx',five_k_ensemble6);
xlswrite('D:\tools\matlab 2020b\Virus-drug BNNR and MDHGI\result\five_fold_ensemble7.xlsx',five_k_ensemble7);
xlswrite('D:\tools\matlab 2020b\Virus-drug BNNR and MDHGI\result\five_fold_ensemble8.xlsx',five_k_ensemble8);
xlswrite('D:\tools\matlab 2020b\Virus-drug BNNR and MDHGI\result\five_fold_ensemble9.xlsx',five_k_ensemble9);
toc;
fprintf('½áÊø\n');
