# Supplementary material for: A new integrated framework for the identification of potential virus–drug associations
Source: Front Microbiol. 2023 Aug 22;14:1179414. doi: 10.3389/fmicb.2023.1179414 (PMC10478006; doi:10.3389/fmicb.2023.1179414)
Supplement: Supplementary file 1 [file Data_Sheet_1.ZIP › Supplementary material/code for MHBVDA/aBiofilm dataset/five_fold/code/integration_drug_microbe_similarity.m]

function [ drug_similarity,microbe_similarity ] = integration_drug_microbe_similarity(drug_gauss, microbe_gauss)
%INT ´Ë´¦ÏÔÊ¾ÓÐ¹Ø´Ëº¯ÊýµÄÕªÒª
%   ´Ë´¦ÏÔÊ¾ÏêÏ¸ËµÃ÷

wd = xlsread('weight_drug.xlsx');  %Ò©ÎïÈ¨ÖØ¾ØÕó
wm = xlsread('weight_microbe.xlsx');
s1 = xlsread('drug chemical structure similarity.xlsx'); %Ò©Îï»¯Ñ§½á¹¹ÏàËÆÐÔ¾ØÕó
s2 = xlsread('drug side effect similarity.xlsx');        %Ò©Îï¸±×÷ÓÃÏàËÆÐÔ¾ØÕó
ms = xlsread('microbe sequence similarity.xlsx');          % ²¡¶¾ÐòÁÐÏàËÆÐÔ
% drug_KD =  xlsread('drug_gauss_similarity.xlsx'); 
% microbe_KD = xlsread('microbe_gauss_similarity.xlsx');
% in = xlsread('interaction.xlsx');
ss=(s1+s2)/2;
% %Ê¹ÓÃgpu¼ÓËÙ
% wd=gpuArray(wd);
% ss=gpuArray(ss);
% wm=gpuArray(wm);
% ms=gpuArray(ms);
% drug_gauss=gpuArray(drug_gauss);
% microbe_gauss=gpuArray(microbe_gauss);
drug_similarity = wd.*ss+(~wd).*drug_gauss;    %Ò©Îï×îÖÕÏàËÆÐÔ¾ØÕó
microbe_similarity= wm.*ms+(~wm).*microbe_gauss;  %²¡¶¾×îÖÕÏàËÆÐÔ¾ØÕó
% drug_similarity=gather(drug_similarity);    %´Ógpu´«»Øcpu
% microbe_similarity=gather(microbe_similarity);
end
