# Supplementary material for: A new integrated framework for the identification of potential virus–drug associations
Source: Front Microbiol. 2023 Aug 22;14:1179414. doi: 10.3389/fmicb.2023.1179414 (PMC10478006; doi:10.3389/fmicb.2023.1179414)
Supplement: Supplementary file 1 [file Data_Sheet_1.ZIP › Supplementary material/code for MHBVDA/aBiofilm dataset/five_fold/code/similarity_microbe.m]

function KV=similarity_microbe(interaction)
  [~,nm]=size(interaction);
   for i=1:nm
sv(i)=norm(interaction(:,i))^2;
   end
    gamam=nm/sum(sv');
    for i=1:nm
        for j=1:nm
    kv(i,j)=exp(-gamam*(norm(interaction(:,i)-interaction(:,j)))^2);        %calculate Gaussian kernel for the similarity between miRNA: km
       end
    end 
     KV=kv;                                                    %the integrated similarity between miRNA 
