# Supplementary material for: A new integrated framework for the identification of potential virus–drug associations
Source: Front Microbiol. 2023 Aug 22;14:1179414. doi: 10.3389/fmicb.2023.1179414 (PMC10478006; doi:10.3389/fmicb.2023.1179414)
Supplement: Supplementary file 1 [file Data_Sheet_1.ZIP › Supplementary material/code for MHBVDA/aBiofilm dataset/five_fold/code/solve_l1l2.m]

function [E] = solve_l1l2(W,lambda)
n = size(W,2);
E = W;
for i=1:n
    E(:,i) = solve_l2(W(:,i),lambda);
end
