# Supplementary material for: A new integrated framework for the identification of potential virus–drug associations
Source: Front Microbiol. 2023 Aug 22;14:1179414. doi: 10.3389/fmicb.2023.1179414 (PMC10478006; doi:10.3389/fmicb.2023.1179414)
Supplement: Supplementary file 1 [file Data_Sheet_1.ZIP › Supplementary material/code for MHBVDA/aBiofilm dataset/five_fold/code/solve_l2.m]

function [x] = solve_l2(w,lambda)
% min lambda |x|_2 + |x-w|_2^2
nw = norm(w);
if nw>lambda
    x = (nw-lambda)*w/nw;
else
    x = zeros(length(w),1);
end
