# Supplementary material for: A new integrated framework for the identification of potential virus–drug associations
Source: Front Microbiol. 2023 Aug 22;14:1179414. doi: 10.3389/fmicb.2023.1179414 (PMC10478006; doi:10.3389/fmicb.2023.1179414)
Supplement: Supplementary file 1 [file Data_Sheet_1.ZIP › Supplementary material/code for MHBVDA/aBiofilm dataset/LOOCV/code/softmaxPmtk.m]

function mu = softmaxPmtk(eta)
% Softmax function
% mu(i,c) = exp(eta(i,c))/sum_c' exp(eta(i,c'))

% This file is from matlabtools.googlecode.com

tmp = exp(eta);
denom = sum(tmp, 2);
[D, C] = size(eta); %#ok
%mu = tmp ./ repmat(denom, 1, C);
mu = bsxfun(@rdivide, tmp, denom);

end
