# Supplementary material for: A new integrated framework for the identification of potential virus–drug associations
Source: Front Microbiol. 2023 Aug 22;14:1179414. doi: 10.3389/fmicb.2023.1179414 (PMC10478006; doi:10.3389/fmicb.2023.1179414)
Supplement: Supplementary file 1 [file Data_Sheet_1.ZIP › Supplementary material/code for MHBVDA/MDAD dataset/LOOCV/code/computing_ensemble_global_ranking.m]

function   g= computing_ensemble_global_ranking(predict_score_matrix3,A,i,interaction_matrix)
      %µÚÈý¸ö·½·¨£º¼¯³É·½·¨
           Sco3= predict_score_matrix3;                                             %the matrix of predicting score between drug-microbe
           Wo3=Sco3(A(i,1),A(i,2));
           M_score3=Sco3(interaction_matrix==0);                              % find the score of number from 1 to 0,'the changed number'
           global_array3=sort( M_score3,'descend');                           %sort the score      
           index3=find(global_array3==Wo3);                                   %find the sort of changed variate 
      if length(index3)~=1                                                  %decide the number of the same value£¬~=±íÊ¾²»µÈÓÚ
           index3_1=mean(index3);                                             %get the average rank between same value£¬ÓÐ¿ÉÄÜ£¬1±ä0µÄÊýÖµºÍÆäËûÁãµÄÊýÖµÏàµÈ
      else
           index3_1=index3;
      end
      g3(i)= index3_1;   
      g=g3(i);
end
