# Supplementary material for: A new integrated framework for the identification of potential virus–drug associations
Source: Front Microbiol. 2023 Aug 22;14:1179414. doi: 10.3389/fmicb.2023.1179414 (PMC10478006; doi:10.3389/fmicb.2023.1179414)
Supplement: Supplementary file 1 [file Data_Sheet_1.ZIP › Supplementary material/code for MHBVDA/MDAD dataset/LOOCV/code/computing_ensemble_local_ranking.m]

function loc = computing_ensemble_local_ranking(predict_score_matrix3,A,i,interaction_matrix)
    %µÚÈý¸ö·½·¨£ºensemble localÅÅÃû
    Sco3 = predict_score_matrix3;
    local_array3=Sco3(A(i,1),:);                                         %choose current row of drug i
    local_array3_2=  local_array3( interaction_matrix(A(i,1),:)==0 );
    local_array3_3=sort(local_array3_2,'descend');                          %sort the score of this row
    index6=find(local_array3_3==Sco3(A(i,1),A(i,2)));                      %find the sort of changed variate
    if length(index6)~=1                                                 %get the average rank between same value
        index6_1=mean(index6);
    else
        index6_1=index6;
    end
    loc3(i)= index6_1;
    loc=loc3(i);

end
