# Supplementary material for: A new integrated framework for the identification of potential virus–drug associations
Source: Front Microbiol. 2023 Aug 22;14:1179414. doi: 10.3389/fmicb.2023.1179414 (PMC10478006; doi:10.3389/fmicb.2023.1179414)
Supplement: Supplementary file 1 [file Data_Sheet_1.ZIP › Supplementary material/code for MHBVDA/MDAD dataset/LOOCV/code/loocv.m]

A=load('adj.txt');
nd=max(A(:,1));                                                           % nd:the number of drug
nm=max(A(:,2));                                                           % nm:the number of microbe
[pp,qq]=size(A);
tic;
interaction = xlsread('interaction.xlsx');
[row,col]=size(interaction);
% BNNR Ä£ÐÍµÄÒ»Ð©²ÎÊý
maxiter = 300;
alpha = 1;
beta = 10;
tol1 = 2*1e-3;
tol2 = 1*1e-5;
for i=1:2
    fprintf('µÚ%dÂÖ\n',i);
    interaction_matrix = interaction;
    interaction_matrix(A(i,1),A(i,2))=0;
    interaction_matrix1= interaction_matrix;
    interaction_matrix1_index=logical(zeros(nd,nm)~=0);   %interaction_matrix1_indexÎªÑµÁ·Ñù±¾¶ÔÓ¦Î»ÖÃµÄ¾ØÕó
    for j=1:pp
        interaction_matrix1_index(A(j,1),A(j,2))=1;
    end
    interaction_matrix1_index(A(i,1),A(i,2))=0;
    drug_gauss = similarity_drug(interaction_matrix1);
    microbe_gauss = similarity_microbe(interaction_matrix1);
    [drug_integration_similarity,microbe_integration_similarity] = integration_drug_microbe_similarity(drug_gauss, microbe_gauss ); %µ÷ÓÃº¯Êý»ñµÃÕûºÏÒ©Îï¸±×÷ÓÃ£¬Ò©Îï»¯Ñ§½á¹¹ÏàËÆÐÔ£¬¸ßË¹ÏàËÆÐÔµÄÒ©ÎïÏàËÆÐÔ¾ØÕó£¬²¡¶¾ÏàËÆÐÔÒ²ÊÇÈç´Ë
    %     %µ÷ÓÃÈýÖÖ·½·¨»ñÈ¡µÃ·Ö¾ØÕó
    %     [predict_score_matrix1,numhid]=RBM_model(interaction_matrix1);   %µ÷ÓÃRBM·½·¨£¬numhidÊÇnumber of hidden layers
    %     [predict_score_matrix_drug,threshold]=integrated_neighbor_model_drug( interaction_matrix1,drug_integration_similarity);   %ÕûºÏµÄÁìÓòµÄ·½·¨,ÓÃÒ©Îï-²¡¶¾ÏàËÆ¾ØÕóºÍÒ©ÎïÏàËÆ¾ØÕó
    %     [predict_score_matrix_microbe,threshold]=integrated_neighbor_model_microbe( interaction_matrix1,microbe_integration_similarity);
    %     predict_score_matrix2=(predict_score_matrix_drug+predict_score_matrix_microbe)/2;
    
    %     predict_score_matrix3=ensemble_average(predict_score_matrix1,predict_score_matrix2,interaction_matrix1_index);     %µ÷ÓÃ¼¯³ÉµÄ·½·¨
    % MDHGIMDA Ô¤²âµÄ¹ØÁªµÃ·Ö
    predict_score_matrix1 = MDHGIMDA(interaction_matrix1);
    
    %BNNR Ô¤²âµÄ¹ØÁªµÃ·Ö
    Wdd = drug_integration_similarity;
    Wmm= microbe_integration_similarity;
    Wmd = interaction_matrix1';
    [dn,dr] = size(Wmd);
    
    T = [Wdd, Wmd'; Wmd, Wmm];
    [t1, t2] = size(T);
    trIndex = double(T ~= 0);
    [WW,iter] = BNNR(alpha, beta, T, trIndex, tol1, tol2, maxiter, 0, 1);
    M_recovery = WW((t1-dn+1) : t1, 1 : dr);
    predict_score_matrix2 = M_recovery';
    
    
    
    predict_score_matrix3_1=ensemble_average(predict_score_matrix1,predict_score_matrix2,interaction_matrix1_index,0.1);     %µ÷ÓÃ¼¯³ÉµÄ·½·¨
    predict_score_matrix3_2=ensemble_average(predict_score_matrix1,predict_score_matrix2,interaction_matrix1_index,0.2);     %µ÷ÓÃ¼¯³ÉµÄ·½·¨
    predict_score_matrix3_3=ensemble_average(predict_score_matrix1,predict_score_matrix2,interaction_matrix1_index,0.3);     %µ÷ÓÃ¼¯³ÉµÄ·½·¨
    predict_score_matrix3_4=ensemble_average(predict_score_matrix1,predict_score_matrix2,interaction_matrix1_index,0.4);     %µ÷ÓÃ¼¯³ÉµÄ·½·¨
    predict_score_matrix3_5=ensemble_average(predict_score_matrix1,predict_score_matrix2,interaction_matrix1_index,0.5);     %µ÷ÓÃ¼¯³ÉµÄ·½·¨
    predict_score_matrix3_6=ensemble_average(predict_score_matrix1,predict_score_matrix2,interaction_matrix1_index,0.6);     %µ÷ÓÃ¼¯³ÉµÄ·½·¨
    predict_score_matrix3_7=ensemble_average(predict_score_matrix1,predict_score_matrix2,interaction_matrix1_index,0.7);     %µ÷ÓÃ¼¯³ÉµÄ·½·¨
    predict_score_matrix3_8=ensemble_average(predict_score_matrix1,predict_score_matrix2,interaction_matrix1_index,0.8);     %µ÷ÓÃ¼¯³ÉµÄ·½·¨
    predict_score_matrix3_9=ensemble_average(predict_score_matrix1,predict_score_matrix2,interaction_matrix1_index,0.9);     %µ÷ÓÃ¼¯³ÉµÄ·½·¨
    
    
    
    
    %ÏÂÃæ¼ÆËãÃ¿´ÎÓÉ1±äÎª0µÄÔªËØÅÅÃû
    
    %global
    %µÚÒ»¸ö·½·¨£ºRBM
    Sco1= predict_score_matrix1;                                             %the matrix of predicting score between drug-microbe
    Wo1=Sco1(A(i,1),A(i,2));
    M_score1=Sco1(interaction_matrix==0);                              % find the score of number from 1 to 0,'the changed number'
    global_array1=sort( M_score1,'descend');                           %sort the score
    index1=find(global_array1==Wo1);                                   %find the sort of changed variate
    if length(index1)~=1                                                  %decide the number of the same value£¬~=±íÊ¾²»µÈÓÚ
        index1_1=mean(index1);                                             %get the average rank between same value£¬ÓÐ¿ÉÄÜ£¬1±ä0µÄÊýÖµºÍÆäËûÁãµÄÊýÖµÏàµÈ
    else
        index1_1=index1;
    end
    g1(i)= index1_1;
    %µÚ¶þ¸ö·½·¨£º»ùÓÚÁìÓò
    Sco2= predict_score_matrix2;                                             %the matrix of predicting score between drug-microbe
    Wo2=Sco2(A(i,1),A(i,2));
    M_score2=Sco2(interaction_matrix==0);                              % find the score of number from 1 to 0,'the changed number'
    global_array2=sort( M_score2,'descend');                           %sort the score
    index2=find(global_array2==Wo2);                                   %find the sort of changed variate
    if length(index2)~=1                                                  %decide the number of the same value£¬~=±íÊ¾²»µÈÓÚ
        index2_1=mean(index2);                                             %get the average rank between same value£¬ÓÐ¿ÉÄÜ£¬1±ä0µÄÊýÖµºÍÆäËûÁãµÄÊýÖµÏàµÈ
    else
        index2_1=index2;
    end
    g2(i)= index2_1;
    %       %µÚÈý¸ö·½·¨£º¼¯³É·½·¨
    %            Sco3= predict_score_matrix3;                                             %the matrix of predicting score between drug-microbe
    %            Wo3=Sco3(A(i,1),A(i,2));
    %            M_score3=Sco3(interaction_matrix==0);                              % find the score of number from 1 to 0,'the changed number'
    %            global_array3=sort( M_score3,'descend');                           %sort the score
    %            index3=find(global_array3==Wo3);                                   %find the sort of changed variate
    %       if length(index3)~=1                                                  %decide the number of the same value£¬~=±íÊ¾²»µÈÓÚ
    %            index3_1=mean(index3);                                             %get the average rank between same value£¬ÓÐ¿ÉÄÜ£¬1±ä0µÄÊýÖµºÍÆäËûÁãµÄÊýÖµÏàµÈ
    %       else
    %            index3_1=index3;
    %       end
    %       g3(i)= index3_1;
    
    g3_1(i)=computing_ensemble_global_ranking(predict_score_matrix3_1,A,i,interaction_matrix);
    g3_2(i)=computing_ensemble_global_ranking(predict_score_matrix3_2,A,i,interaction_matrix);
    g3_3(i)=computing_ensemble_global_ranking(predict_score_matrix3_3,A,i,interaction_matrix);
    g3_4(i)=computing_ensemble_global_ranking(predict_score_matrix3_4,A,i,interaction_matrix);
    g3_5(i)=computing_ensemble_global_ranking(predict_score_matrix3_5,A,i,interaction_matrix);
    g3_6(i)=computing_ensemble_global_ranking(predict_score_matrix3_6,A,i,interaction_matrix);
    g3_7(i)=computing_ensemble_global_ranking(predict_score_matrix3_7,A,i,interaction_matrix);
    g3_8(i)=computing_ensemble_global_ranking(predict_score_matrix3_8,A,i,interaction_matrix);
    g3_9(i)=computing_ensemble_global_ranking(predict_score_matrix3_9,A,i,interaction_matrix);
    
    %local
    %µÚÒ»¸ö·½·¨£ºRBM
    Sco1 = predict_score_matrix1;
    local_array1=Sco1(A(i,1),:);                                         %choose current row of drug i
    local_array1_2=  local_array1( interaction_matrix(A(i,1),:)==0 );
    local_array1_3=sort(local_array1_2,'descend');                          %sort the score of this row
    index4=find(local_array1_3==Sco1(A(i,1),A(i,2)));                      %find the sort of changed variate
    if length(index4)~=1                                                 %get the average rank between same value
        index4_1=mean(index4);
    else
        index4_1=index4;
    end
    loc1(i)= index4_1;
    
    %µÚ¶þ¸ö·½·¨£ºINBM
    Sco2 = predict_score_matrix2;
    local_array2=Sco2(A(i,1),:);                                         %choose current row of drug i
    local_array2_2=  local_array2( interaction_matrix(A(i,1),:)==0 );
    local_array2_3=sort(local_array2_2,'descend');                          %sort the score of this row
    index5=find(local_array2_3==Sco2(A(i,1),A(i,2)));                      %find the sort of changed variate
    if length(index5)~=1                                                 %get the average rank between same value
        index5_1=mean(index5);
    else
        index5_1=index5;
    end
    loc2(i)= index5_1;
    
    %     %µÚÈý¸ö·½·¨£ºensemble
    %     Sco3 = predict_score_matrix3;
    %     local_array3=Sco3(A(i,1),:);                                         %choose current row of drug i
    %     local_array3_2=  local_array3( interaction_matrix(A(i,1),:)==0 );
    %     local_array3_3=sort(local_array3_2,'descend');                          %sort the score of this row
    %     index6=find(local_array3_3==Sco3(A(i,1),A(i,2)));                      %find the sort of changed variate
    %     if length(index6)~=1                                                 %get the average rank between same value
    %         index6_1=mean(index6);
    %     else
    %         index6_1=index6;
    %     end
    %     loc3(i)= index6_1;
    loc3_1(i) = computing_ensemble_local_ranking(predict_score_matrix3_1,A,i,interaction_matrix);
    loc3_2(i) = computing_ensemble_local_ranking(predict_score_matrix3_2,A,i,interaction_matrix);
    loc3_3(i) = computing_ensemble_local_ranking(predict_score_matrix3_3,A,i,interaction_matrix);
    loc3_4(i) = computing_ensemble_local_ranking(predict_score_matrix3_4,A,i,interaction_matrix);
    loc3_5(i) = computing_ensemble_local_ranking(predict_score_matrix3_5,A,i,interaction_matrix);
    loc3_6(i) = computing_ensemble_local_ranking(predict_score_matrix3_6,A,i,interaction_matrix);
    loc3_7(i) = computing_ensemble_local_ranking(predict_score_matrix3_7,A,i,interaction_matrix);
    loc3_8(i) = computing_ensemble_local_ranking(predict_score_matrix3_8,A,i,interaction_matrix);
    loc3_9(i) = computing_ensemble_local_ranking(predict_score_matrix3_9,A,i,interaction_matrix);
    
end
%global Êä³ö
xlswrite('D:\tools\matlab 2020b\Virus-drug BNNR and MDHGI\result\global_MDHGI.xlsx',g1');
xlswrite('D:\tools\matlab 2020b\Virus-drug BNNR and MDHGI\result\global_BNNR.xlsx',g2');
xlswrite('D:\tools\matlab 2020b\Virus-drug BNNR and MDHGI\result\global_ensemble1.xlsx',g3_1');
xlswrite('D:\tools\matlab 2020b\Virus-drug BNNR and MDHGI\result\global_ensemble2.xlsx',g3_2');
xlswrite('D:\tools\matlab 2020b\Virus-drug BNNR and MDHGI\result\global_ensemble3.xlsx',g3_3');
xlswrite('D:\tools\matlab 2020b\Virus-drug BNNR and MDHGI\result\global_ensemble4.xlsx',g3_4');
xlswrite('D:\tools\matlab 2020b\Virus-drug BNNR and MDHGI\result\global_ensemble5.xlsx',g3_5');
xlswrite('D:\tools\matlab 2020b\Virus-drug BNNR and MDHGI\result\global_ensemble6.xlsx',g3_6');
xlswrite('D:\tools\matlab 2020b\Virus-drug BNNR and MDHGI\result\global_ensemble7.xlsx',g3_7');
xlswrite('D:\tools\matlab 2020b\Virus-drug BNNR and MDHGI\result\global_ensemble8.xlsx',g3_8');
xlswrite('D:\tools\matlab 2020b\Virus-drug BNNR and MDHGI\result\global_ensemble9.xlsx',g3_9');

%local Êä³ö
xlswrite('D:\tools\matlab 2020b\Virus-drug BNNR and MDHGI\result\local_MDHGI.xlsx',loc1');
xlswrite('D:\tools\matlab 2020b\Virus-drug BNNR and MDHGI\result\local_BNNR.xlsx',loc2');
xlswrite('D:\tools\matlab 2020b\Virus-drug BNNR and MDHGI\result\local_ensemble1.xlsx',loc3_1');
xlswrite('D:\tools\matlab 2020b\Virus-drug BNNR and MDHGI\result\local_ensemble2.xlsx',loc3_2');
xlswrite('D:\tools\matlab 2020b\Virus-drug BNNR and MDHGI\result\local_ensemble3.xlsx',loc3_3');
xlswrite('D:\tools\matlab 2020b\Virus-drug BNNR and MDHGI\result\local_ensemble4.xlsx',loc3_4');
xlswrite('D:\tools\matlab 2020b\Virus-drug BNNR and MDHGI\result\local_ensemble5.xlsx',loc3_5');
xlswrite('D:\tools\matlab 2020b\Virus-drug BNNR and MDHGI\result\local_ensemble6.xlsx',loc3_6');
xlswrite('D:\tools\matlab 2020b\Virus-drug BNNR and MDHGI\result\local_ensemble7.xlsx',loc3_7');
xlswrite('D:\tools\matlab 2020b\Virus-drug BNNR and MDHGI\result\local_ensemble8.xlsx',loc3_8');
xlswrite('D:\tools\matlab 2020b\Virus-drug BNNR and MDHGI\result\local_ensemble9.xlsx',loc3_9');
toc;
fprintf('½áÊø\n');
