# Supplementary material for: A new integrated framework for the identification of potential virus–drug associations
Source: Front Microbiol. 2023 Aug 22;14:1179414. doi: 10.3389/fmicb.2023.1179414 (PMC10478006; doi:10.3389/fmicb.2023.1179414)
Supplement: Supplementary file 1 [file Data_Sheet_1.ZIP › Supplementary material/code for MHBVDA/VirusDrug dataset/five_fold/code/drug_virus_weight_matrix.m]

v1 = xlsread('virus sequence similarity.xlsx');
[m1,m2]=size(v1);
weight_virus = zeros(m1,m2);      %weight_virus Îª²¡¶¾¶ÔÓ¦¼ÓÈ¨¾ØÕó
nm=95;
for i=1:nm
    for j=1:nm
        if v1(i,j)>0
            weight_virus(i,j)=1;
        end
    end
end
xlswrite('D:\matlab2016\drug virus\test by recommender methods\weight_virus.xlsx',weight_virus);

weight_drug=zeros(175,175);
d1= xlsread('drug chemical structure similarity2.xlsx');
d2= xlsread('drug side effect similarity.xlsx');
nm1 = 175;
for i=1:nm1
    for j=1:nm1
        if (d1(i,j)>0 || d2(i,j)>0)
            weight_drug(i,j)=1;
        end
    end
end
xlswrite('D:\matlab2016\drug virus\test by recommender methods\weight_drug.xlsx',weight_drug); 
disp(99999)
    
