# Supplementary material for: A new integrated framework for the identification of potential virus–drug associations
Source: Front Microbiol. 2023 Aug 22;14:1179414. doi: 10.3389/fmicb.2023.1179414 (PMC10478006; doi:10.3389/fmicb.2023.1179414)
Supplement: Supplementary file 1 [file Data_Sheet_1.ZIP › Supplementary material/code for MHBVDA/VirusDrug dataset/five_fold/code/integration_drug_virus_similarity.m]

function [ drug_similarity,virus_similarity ] = integration_drug_virus_similarity(drug_gauss, virus_gauss)
%INT ´Ë´¦ÏÔÊ¾ÓÐ¹Ø´Ëº¯ÊýµÄÕªÒª
%   ´Ë´¦ÏÔÊ¾ÏêÏ¸ËµÃ÷

wd = xlsread('weight_drug.xlsx');  %Ò©ÎïÈ¨ÖØ¾ØÕó
wv = xlsread('weight_virus.xlsx');
s1 = xlsread('drug chemical structure similarity2.xlsx'); %Ò©Îï»¯Ñ§½á¹¹ÏàËÆÐÔ¾ØÕó
s2 = xlsread('drug side effect similarity.xlsx');        %Ò©Îï¸±×÷ÓÃÏàËÆÐÔ¾ØÕó
vs = xlsread('virus sequence similarity.xlsx');          % ²¡¶¾ÐòÁÐÏàËÆÐÔ
% drug_KD =  xlsread('drug_gauss_similarity.xlsx'); 
% virus_KD = xlsread('virus_gauss_similarity.xlsx');
% in = xlsread('interaction.xlsx');
ss=(s1+s2)/2;
drug_similarity = wd.*ss+(~wd).*drug_gauss;    %Ò©Îï×îÖÕÏàËÆÐÔ¾ØÕó
% virus_similarity= wv.*((vs+virus_gauss)./2)+(~wv).*virus_gauss;  %²¡¶¾×îÖÕÏàËÆÐÔ¾ØÕó
virus_similarity= wv.*vs+(~wv).*virus_gauss;  %²¡¶¾×îÖÕÏàËÆÐÔ¾ØÕó
end
