# Supplementary material for: A new integrated framework for the identification of potential virus–drug associations
Source: Front Microbiol. 2023 Aug 22;14:1179414. doi: 10.3389/fmicb.2023.1179414 (PMC10478006; doi:10.3389/fmicb.2023.1179414)
Supplement: Supplementary file 1 [file Data_Sheet_1.ZIP › Supplementary material/code for MHBVDA/VirusDrug dataset/five_fold/code/test.m]

% array=zeros(100,933);
% for i=1:100
% array(i,:)=randperm(933); 
% end
% fprintf('½áÊø');
% xlswrite('D:\matlab2016\drug virus\test by recommender methods\array.xlsx',array);
% 
% a = zeros(10,1);
% b = zeros(1,10);
% for i=1:10
%     a(i,1)=i;
%     b(1,i)=i;
% end
% c  = a.*b;

% temp1 = xlsread('mean.xlsx');
% train = xlsread('train.xlsx');
% train = logical(train);
% mean_value1=mean(temp1(train(:)));
% std_value1=std(temp1(train(:)));
% disp(66666);

% rand('state',seed);
% A=load('adj.txt'); 
% nd=max(A(:,1));                                                           % nd:the number of drug
% nv=max(A(:,2));                                                           % nv:the number of virus
% [pp,qq]=size(A);
% interaction_matrix = xlsread('interaction.xlsx');     %side_effect´ú±íÒ©Îï-¸±×÷ÓÃ¾ØÕó
% [row,col]=size(interaction_matrix);
% interaction_matrix1=interaction_matrix;
% interaction_matrix1_index=logical(zeros(row,col)~=0);
% for i=1:pp
%      interaction_matrix1_index(A(i,1),A(i,2))=1;                                           
% end   
% xlswrite('D:\matlab2016\drug virus\test by recommender methods\666.xlsx',interaction_matrix1_index);
% CV=5;
% cv_matrix=ceil(rand(row,col)*CV);       %ceilÏòÉÏÈ¡Õû¡£randËæ»ú²úÉú0µ½1Ö®¼äµÄÊý
% for k=1:CV
%     fprintf('begin to implement the cross validation:round =%d/%d\n', k, CV);
%     fprintf('µÚ%d´Î\n',k);
%     test_index_matrix=logical(cv_matrix==k);                            %logicalÊÇSigmoid¼¤»îº¯Êý£¬Öµ±äÎª0»ò1
%     train_index_matrix=~ test_index_matrix;                             %·ÇÔËËã£¬0±ä1,1±ä0
%     train_interaction_matrix=interaction_matrix.*train_index_matrix;
% end
% interaction_matrix1_index=zeros(10,10);
% interaction_matrix1_index=logical(zeros(10,10)~=0);
% test=~interaction_matrix1_index;
interaction_matrix1_index=logical(zeros(3,3)~=0);
for i=1:3
     interaction_matrix1_index(i,i)=1;                                           
end 
A= ones(3,3);
A(1,1)=0;
A(2,2)=0;
me=mean(A(interaction_matrix1_index(:)));
