# Supplementary material for: A new integrated framework for the identification of potential virus–drug associations
Source: Front Microbiol. 2023 Aug 22;14:1179414. doi: 10.3389/fmicb.2023.1179414 (PMC10478006; doi:10.3389/fmicb.2023.1179414)
Supplement: Supplementary file 1 [file Data_Sheet_1.ZIP › Supplementary material/code for MHBVDA/VirusDrug dataset/LOOCV/code/computing_ensemble_global_ranking.m]

function g= computing_ensemble_global_ranking(predict_score_matrix3,A,i,interaction_matrix)
    %µÚÈý¸ö·½·¨£º¼¯³É·½·¨
    Sco3= predict_score_matrix3;                                             %the matrix of predicting score between drug-virus
    Wo3=Sco3(A(i,1),A(i,2));
    M_score3=Sco3(interaction_matrix==0);                              % find the score of number from 1 to 0,'the changed number'
    global_array3=sort( M_score3,'descend');                           %sort the score
    index3=find(global_array3==Wo3);                                   %find the sort of changed variate
    if length(index3)~=1                                                  %decide the number of the same value£¬~=±íÊ¾²»µÈÓÚ
        index3_1=mean(index3);                                             %get the average rank between same value£¬ÓÐ¿ÉÄÜ£¬1±ä0µÄÊýÖµºÍÆäËûÁãµÄÊýÖµÏàµÈ
    else
        index3_1=index3;
    end
    g3(i)= index3_1;
    g=g3(i);

end
