# Supplementary material for: A new integrated framework for the identification of potential virus–drug associations
Source: Front Microbiol. 2023 Aug 22;14:1179414. doi: 10.3389/fmicb.2023.1179414 (PMC10478006; doi:10.3389/fmicb.2023.1179414)
Supplement: Supplementary file 1 [file Data_Sheet_1.ZIP › Supplementary material/code for MHBVDA/VirusDrug dataset/LOOCV/code/logistic.m]

%Sigmoid function
function[y] = logistic(x)
% x=gpuArray(x);
y = 1./(1 + exp(-x));
% y=gather(y);
