# Supplementary material for: A new integrated framework for the identification of potential virus–drug associations
Source: Front Microbiol. 2023 Aug 22;14:1179414. doi: 10.3389/fmicb.2023.1179414 (PMC10478006; doi:10.3389/fmicb.2023.1179414)
Supplement: Supplementary file 1 [file Data_Sheet_1.ZIP › Supplementary material/code for MHBVDA/VirusDrug dataset/readme.txt]

five_fold.m is the main function of five_fold.

loocv.m  is the main function of LOOCV.

MDHGIVDA.m is function for MDGHI method.

BNNR.m is function for BNNR method.

ensemble_average.m is function for ensemble learning method.

drug_virus_weight_matrix.m is used to calculate weight matrices of virus and drug similarity matrix

integration_drug_virus_similarity.m is used to integrate the virus-drug similarity matrix

similarity_drug.m and similarity_virus.m  are used for calculating Gaussian similarity of virus and drug.

The rest of the code in the file will be used when calling the function.
