# Supplementary material for: A new integrated framework for the identification of potential virus–drug associations
Source: Front Microbiol. 2023 Aug 22;14:1179414. doi: 10.3389/fmicb.2023.1179414 (PMC10478006; doi:10.3389/fmicb.2023.1179414)
Supplement: Supplementary file 1 [file Data_Sheet_1.ZIP › Supplementary material/Dataset DrugVirus/drug chemical structure similarity.xlsx]

## Sheet: DCSS2
1	0	0	0	0	0	0	0	0	0	0	0	0	0	0	0	0	0	0	0	0	0	0	0	0	0	0	0	0	0	0	0	0	0	0	0	0	0	0	0	0	0	0	0	0	0	0	0	0	0
0	1	0	0	0	0	0	0	0	0	0	0	0	0	0	0	0	0	0	0	0	0	0	0	0	0	0	0	0	0	0	0	0	0	0	0	0	0	0	0	0	0	0	0	0	0	0	0	0	0
0	0	1	0	0.054131	0.501832	0.271552	0	0	0.15625	0.036364	0.167048	0.051724	0	0	0	0	0.156317	0.151603	0.053352	0.139785	0.341853	0.172414	0.109531	0	0.141553	0.037182	0	0	0.047619	0.204545	0.098431	0	0.143911	0.178248	0	0.071429	0	0.104651	0.192893	0.220779	0.22807	0.25	0.126761	0	0	0.169014	0.071895	0.065574	0.265823
0	0	0	1	0	0	0	0	0	0	0	0	0	0	0	0	0	0	0	0	0	0	0	0	0	0	0	0	0	0	0	0	0	0	0	0	0	0	0	0	0	0	0	0	0	0	0	0	0	0
0	0	0.054131	0	1	0.067616	0.111111	0	0	0	0.15	0.142857	0.179245	0	0	0	0	0.291291	0.162393	0.134021	0.22093	0	0.219512	0	0	0.262136	0.153846	0	0	0.25	0.153846	0.135972	0	0.040816	0.072797	0	0.221591	0	0.130435	0.192053	0.2	0.068966	0.126761	0.193548	0	0	0.121495	0.060291	0.163793	0.136891
0	0	0.501832	0	0.067616	1	0.326531	0	0	0	0.126126	0.097257	0.018868	0	0	0	0	0.021739	0.043478	0.059002	0.064815	0.440329	0.1	0	0	0	0.067285	0	0	0.057143	0.207349	0.100629	0	0.170213	0.367521	0	0	0	0.029851	0.139601	0.169591	0.296296	0.313869	0.123288	0	0	0.116006	0.037673	0.017544	0.232558
0	0	0.271552	0	0.111111	0.326531	1	0	0	0	0.103896	0.083916	0.085973	0	0	0	0	0.079734	0.165803	0.217151	0.028939	0.169978	0.232604	0	0	0	0.120841	0	0	0.037736	0.09777	0.094527	0	0.226891	0.133787	0	0.179673	0	0.023529	0.128405	0.111111	0.305419	0.118012	0.084559	0	0	0.175	0.026995	0.081081	0.154472
0	0	0	0	0	0	0	1	0	0	0.108007	0.059044	0.082746	0	0	0	0	0	0.147274	0.153527	0	0	0	0.06141	0	0	0.092118	0	0	0	0.167513	0.072531	0	0.057118	0	0	0.043165	0	0	0.099899	0.043062	0.050505	0	0.042654	0.744898	0	0.228814	0.145464	0.079932	0.06087
0	0	0	0	0	0	0	0	1	0	0	0	0	0	0	0	0	0	0	0	0	0	0	0	0	0	0	0	0	0	0	0	0	0	0	0	0	0	0	0	0	0	0	0	0	0	0	0	0	0
0	0	0.15625	0	0	0	0	0	0	1	0	0	0.061571	0	0	0	0	0.181319	0.127695	0	0.150685	0	0	0.109272	0	0.181818	0	0	0	0	0	0.05939	0	0	0	0	0	0	0.114923	0	0	0	0	0	0	0	0.092564	0.033086	0.073559	0
0	0	0.036364	0	0.15	0.126126	0.103896	0.108007	0	0	1	0.421801	0.270417	0	0	0	0	0.016129	0.1749	0.221591	0.428571	0	0.030928	0.011628	0	0.388235	0.316348	0	0	0.289538	0.196911	0.246377	0	0.25	0.061947	0	0.20229	0	0.287879	0.333333	0.330166	0.118421	0.07438	0.322506	0.107981	0	0.130221	0.143424	0.252115	0.185567
0	0	0.167048	0	0.142857	0.097257	0.083916	0.059044	0	0	0.421801	1	0.272366	0	0	0	0	0	0.123288	0.282051	0.238938	0.046512	0.018868	0.0125	0	0.226852	0.264108	0	0	0.378299	0.186441	0.275917	0	0.083333	0.153846	0	0.233766	0	0.23053	0.798561	0.572327	0.097561	0.111111	0.588785	0.04186	0	0.191136	0.126096	0.252302	0.209213
0	0	0.051724	0	0.179245	0.018868	0.085973	0.082746	0	0.061571	0.270417	0.272366	1	0	0	0	0	0.078905	0.262003	0.339286	0.346939	0.018519	0.174312	0.022472	0	0.334746	0.456954	0	0	0.247265	0.346939	0.601423	0	0.122754	0	0	0.37577	0	0.287988	0.295896	0.339286	0.175214	0.031308	0.364653	0.083481	0	0.355932	0.135343	0.813953	0.175523
0	0	0	0	0	0	0	0	0	0	0	0	0	1	0	0	0	0	0	0	0	0	0	0	0	0	0	0	0	0	0	0	0	0	0	0	0	0	0	0	0	0	0	0	0	0	0	0	0	0
0	0	0	0	0	0	0	0	0	0	0	0	0	0	1	0	0	0	0	0	0	0	0	0	0	0	0	0	0	0	0	0	0	0	0	0	0	0	0	0	0	0	0	0	0	0	0	0	0	0
0	0	0	0	0	0	0	0	0	0	0	0	0	0	0	1	0	0	0	0	0	0	0	0	0	0	0	0	0	0	0	0	0	0	0	0	0	0	0	0	0	0	0	0	0	0	0	0	0	0
0	0	0	0	0	0	0	0	0	0	0	0	0	0	0	0	1	0	0	0	0	0	0	0	0	0	0	0	0	0	0	0	0	0	0	0	0	0	0	0	0	0	0	0	0	0	0	0	0	0
0	0	0.156317	0	0.291291	0.021739	0.079734	0	0	0.181319	0.016129	0	0.078905	0	0	0	0	1	0.161202	0.036205	0.159136	0.090909	0.137725	0.22093	0	0.11332	0.035088	0	0	0	0	0.106667	0	0.116585	0	0	0.117318	0	0.132597	0.051587	0.035156	0	0.134259	0.273585	0	0	0.130877	0.099612	0.126984	0.047619
0	0	0.151603	0	0.162393	0.043478	0.165803	0.147274	0	0.127695	0.1749	0.123288	0.262003	0	0	0	0	0.161202	1	0.36536	0.165049	0.028169	0.087533	0.141361	0	0.216216	0.181435	0	0	0.132931	0.255605	0.298077	0	0.044944	0.060606	0	0.174033	0	0.236994	0.176471	0.114286	0.057971	0.039326	0.128571	0.148482	0	0.363636	0.131747	0.338912	0.192661
0	0	0.053352	0	0.134021	0.059002	0.217151	0.153527	0	0	0.221591	0.282051	0.339286	0	0	0	0	0.036205	0.36536	1	0.138889	0.028986	0.092896	0	0	0.175595	0.259601	0	0	0.147799	0.28125	0.329987	0	0.084625	0.060842	0	0.330128	0	0.225204	0.235772	0.252059	0.111111	0.068249	0.264368	0.154812	0	0.532148	0.176112	0.320225	0.132316
0	0	0.139785	0	0.22093	0.064815	0.028939	0	0	0.150685	0.428571	0.238938	0.346939	0	0	0	0	0.159136	0.165049	0.138889	1	0	0.018182	0.057325	0	0.502732	0.336406	0	0	0.158392	0.200828	0.238671	0	0.030769	0.067961	0	0.291028	0	0.323529	0.179138	0.293532	0.044444	0.061947	0.318408	0	0	0.230769	0.108197	0.34357	0.212687
0	0	0.341853	0	0	0.440329	0.169978	0	0	0	0	0.046512	0.018519	0	0	0	0	0.090909	0.028169	0.028986	0	1	0.465798	0.089259	0	0	0	0	0	0	0.044444	0.119874	0	0.209503	0.213235	0	0	0	0	0.051282	0.164773	0.368821	0.581197	0	0	0	0.066482	0.053333	0.125954	0.158798
0	0	0.172414	0	0.219512	0.1	0.232604	0	0	0	0.030928	0.018868	0.174312	0	0	0	0	0.137725	0.087533	0.092896	0.018182	0.465798	1	0.061599	0	0.019231	0.018182	0	0	0.021739	0.072797	0.125176	0	0.181818	0.217391	0	0.258278	0	0.023316	0.054852	0.06383	0.285714	0.446541	0.058091	0	0	0.128609	0.058302	0.150592	0.032787
0	0	0.109531	0	0	0	0	0.06141	0	0.109272	0.011628	0.0125	0.022472	0	0	0	0	0.22093	0.141361	0	0.057325	0.089259	0.061599	1	0	0.215805	0.097884	0	0	0	0	0.0668	0	0.041903	0	0	0.056604	0	0.216992	0.013158	0.065007	0	0.073529	0.06412	0.082555	0	0.067044	0.182206	0.075878	0.061321
0	0	0	0	0	0	0	0	0	0	0	0	0	0	0	0	0	0	0	0	0	0	0	0	1	0	0	0	0	0	0	0	0	0	0	0	0	0	0	0	0	0	0	0	0	0	0	0	0	0
0	0	0.141553	0	0.262136	0	0	0	0	0.181818	0.388235	0.226852	0.334746	0	0	0	0	0.11332	0.216216	0.175595	0.502732	0	0.019231	0.215805	0	1	0.403061	0	0	0.321839	0.214128	0.280389	0	0.079258	0	0	0.314554	0	0.289256	0.158392	0.313673	0.119593	0.081731	0.265823	0	0	0.28593	0.121622	0.353535	0.152416
0	0	0.037182	0	0.153846	0.067285	0.120841	0.092118	0	0	0.316348	0.264108	0.456954	0	0	0	0	0.035088	0.181435	0.259601	0.336406	0	0.018182	0.097884	0	0.403061	1	0	0	0.296296	0.300448	0.355372	0	0.143345	0	0	0.325843	0	0.289809	0.290323	0.424658	0.163366	0.100917	0.409574	0.093001	0	0.345566	0.095979	0.446281	0.282051
0	0	0	0	0	0	0	0	0	0	0	0	0	0	0	0	0	0	0	0	0	0	0	0	0	0	0	1	0	0	0	0	0	0	0	0	0	0	0	0	0	0	0	0	0	0	0	0	0	0
0	0	0	0	0	0	0	0	0	0	0	0	0	0	0	0	0	0	0	0	0	0	0	0	0	0	0	0	1	0	0	0	0	0	0	0	0	0	0	0	0	0	0	0	0	0	0	0	0	0
0	0	0.047619	0	0.25	0.057143	0.037736	0	0	0	0.289538	0.378299	0.247265	0	0	0	0	0	0.132931	0.147799	0.158392	0	0.021739	0	0	0.321839	0.296296	0	0	1	0.203931	0.179321	0	0.030195	0.060606	0	0.168224	0	0.232877	0.162162	0.462585	0.046832	0.077348	0.358025	0	0	0.103352	0.081081	0.119266	0.284404
0	0	0.204545	0	0.153846	0.207349	0.09777	0.167513	0	0	0.196911	0.186441	0.346939	0	0	0	0	0	0.255605	0.28125	0.200828	0.044444	0.072797	0	0	0.214128	0.300448	0	0	0.203931	1	0.283255	0	0.092985	0.116751	0	0.316964	0	0.191176	0.229314	0.195402	0.138015	0.165049	0.289538	0.159715	0	0.25	0.116986	0.340996	0.226415
0	0	0.098431	0	0.135972	0.100629	0.094527	0.072531	0	0.05939	0.246377	0.275917	0.601423	0	0	0	0	0.106667	0.298077	0.329987	0.238671	0.119874	0.125176	0.0668	0	0.280389	0.355372	0	0	0.179321	0.283255	1	0	0.122072	0.05919	0	0.280864	0	0.25149	0.221865	0.235772	0.11811	0.133858	0.254072	0.073095	0	0.333333	0.17468	0.734317	0.139565
0	0	0	0	0	0	0	0	0	0	0	0	0	0	0	0	0	0	0	0	0	0	0	0	0	0	0	0	0	0	0	0	1	0	0	0	0	0	0	0	0	0	0	0	0	0	0	0	0	0
0	0	0.143911	0	0.040816	0.170213	0.226891	0.057118	0	0	0.25	0.083333	0.122754	0	0	0	0	0.116585	0.044944	0.084625	0.030769	0.209503	0.181818	0.041903	0	0.079258	0.143345	0	0	0.030195	0.092985	0.122072	0	1	0.097308	0	0.030303	0	0.022727	0.168582	0.089286	0.469816	0.225806	0.068966	0.066782	0	0.043011	0.077482	0.115819	0.131498
0	0	0.178248	0	0.072797	0.367521	0.133787	0	0	0	0.061947	0.153846	0	0	0	0	0	0	0.060606	0.060842	0.067961	0.213235	0.217391	0	0	0	0	0	0	0.060606	0.116751	0.05919	0	0.097308	1	0	0	0	0.030769	0.176471	0.144578	0.166078	0.343874	0.130435	0	0	0.070912	0.018397	0	0.188811
0	0	0	0	0	0	0	0	0	0	0	0	0	0	0	0	0	0	0	0	0	0	0	0	0	0	0	0	0	0	0	0	0	0	0	1	0	0	0	0	0	0	0	0	0	0	0	0	0	0
0	0	0.071429	0	0.221591	0	0.179673	0.043165	0	0	0.20229	0.233766	0.37577	0	0	0	0	0.117318	0.174033	0.330128	0.291028	0	0.258278	0.056604	0	0.314554	0.325843	0	0	0.168224	0.316964	0.280864	0	0.030303	0	0	1	0	0.193595	0.224018	0.405836	0.043478	0.035941	0.428571	0.044505	0	0.316568	0.114754	0.327103	0.166078
0	0	0	0	0	0	0	0	0	0	0	0	0	0	0	0	0	0	0	0	0	0	0	0	0	0	0	0	0	0	0	0	0	0	0	0	0	1	0	0	0	0	0	0	0	0	0	0	0	0
0	0	0.104651	0	0.130435	0.029851	0.023529	0	0	0.114923	0.287879	0.23053	0.287988	0	0	0	0	0.132597	0.236994	0.225204	0.323529	0	0.023316	0.216992	0	0.289256	0.289809	0	0	0.232877	0.191176	0.25149	0	0.022727	0.030769	0	0.193595	0	1	0.119403	0.153846	0.029412	0.042584	0.1875	0	0	0.284722	0.218274	0.20155	0.208791
0	0	0.192893	0	0.192053	0.139601	0.128405	0.099899	0	0	0.333333	0.798561	0.295896	0	0	0	0	0.051587	0.176471	0.235772	0.179138	0.051282	0.054852	0.013158	0	0.158392	0.290323	0	0	0.162162	0.229314	0.221865	0	0.168582	0.176471	0	0.224018	0	0.119403	1	0.469649	0.158192	0.117021	0.450617	0.065089	0	0.15007	0.099865	0.272366	0.221532
0	0	0.220779	0	0.2	0.169591	0.111111	0.043062	0	0	0.330166	0.572327	0.339286	0	0	0	0	0.035156	0.114286	0.252059	0.293532	0.164773	0.06383	0.065007	0	0.313673	0.424658	0	0	0.462585	0.195402	0.235772	0	0.089286	0.144578	0	0.405836	0	0.153846	0.469649	1	0.168091	0.157025	0.793893	0.034483	0	0.123288	0.121817	0.311475	0.337868
0	0	0.22807	0	0.068966	0.296296	0.305419	0.050505	0	0	0.118421	0.097561	0.175214	0	0	0	0	0	0.057971	0.111111	0.044444	0.368821	0.285714	0	0	0.119593	0.163366	0	0	0.046832	0.138015	0.11811	0	0.469816	0.166078	0	0.043478	0	0.029412	0.158192	0.168091	1	0.396226	0.05	0.05102	0	0.054795	0.025974	0.161417	0.189427
0	0	0.25	0	0.126761	0.313869	0.118012	0	0	0	0.07438	0.111111	0.031308	0	0	0	0	0.134259	0.039326	0.068249	0.061947	0.581197	0.446541	0.073529	0	0.081731	0.100917	0	0	0.077348	0.165049	0.133858	0	0.225806	0.343874	0	0.035941	0	0.042584	0.117021	0.157025	0.396226	1	0.04878	0	0	0.090909	0.06497	0.13852	0.155462
0	0	0.126761	0	0.193548	0.123288	0.084559	0.042654	0	0	0.322506	0.588785	0.364653	0	0	0	0	0.273585	0.128571	0.264368	0.318408	0	0.058091	0.06412	0	0.265823	0.409574	0	0	0.358025	0.289538	0.254072	0	0.068966	0.130435	0	0.428571	0	0.1875	0.450617	0.793893	0.05	0.04878	1	0.034156	0	0.208151	0.121751	0.334702	0.263158
0	0	0	0	0	0	0	0.744898	0	0	0.107981	0.04186	0.083481	0	0	0	0	0	0.148482	0.154812	0	0	0	0.082555	0	0	0.093001	0	0	0	0.159715	0.073095	0	0.066782	0	0	0.044505	0	0	0.065089	0.034483	0.05102	0	0.034156	1	0	0.223449	0.222162	0.080617	0.061404
0	0	0	0	0	0	0	0	0	0	0	0	0	0	0	0	0	0	0	0	0	0	0	0	0	0	0	0	0	0	0	0	0	0	0	0	0	0	0	0	0	0	0	0	0	1	0	0	0	0
0	0	0.169014	0	0.121495	0.116006	0.175	0.228814	0	0.092564	0.130221	0.191136	0.355932	0	0	0	0	0.130877	0.363636	0.532148	0.230769	0.066482	0.128609	0.067044	0	0.28593	0.345566	0	0	0.103352	0.25	0.333333	0	0.043011	0.070912	0	0.316568	0	0.284722	0.15007	0.123288	0.054795	0.090909	0.208151	0.223449	0	1	0.18171	0.35318	0.2786
0	0	0.071895	0	0.060291	0.037673	0.026995	0.145464	0	0.033086	0.143424	0.126096	0.135343	0	0	0	0	0.099612	0.131747	0.176112	0.108197	0.053333	0.058302	0.182206	0	0.121622	0.095979	0	0	0.081081	0.116986	0.17468	0	0.077482	0.018397	0	0.114754	0	0.218274	0.099865	0.121817	0.025974	0.06497	0.121751	0.222162	0	0.18171	1	0.146295	0.069909
0	0	0.065574	0	0.163793	0.017544	0.081081	0.079932	0	0.073559	0.252115	0.252302	0.813953	0	0	0	0	0.126984	0.338912	0.320225	0.34357	0.125954	0.150592	0.075878	0	0.353535	0.446281	0	0	0.119266	0.340996	0.734317	0	0.115819	0	0	0.327103	0	0.20155	0.272366	0.311475	0.161417	0.13852	0.334702	0.080617	0	0.35318	0.146295	1	0.164902
0	0	0.265823	0	0.136891	0.232558	0.154472	0.06087	0	0	0.185567	0.209213	0.175523	0	0	0	0	0.047619	0.192661	0.132316	0.212687	0.158798	0.032787	0.061321	0	0.152416	0.282051	0	0	0.284404	0.226415	0.139565	0	0.131498	0.188811	0	0.166078	0	0.208791	0.221532	0.337868	0.189427	0.155462	0.263158	0.061404	0	0.2786	0.069909	0.164902	1
0	0	0.111111	0	0.090909	0.147903	0.070336	0.182796	0	0	0.172414	0.286307	0.25	0	0	0	0	0.031746	0.293103	0.225627	0.203008	0.072874	0.050847	0.082725	0	0.164122	0.336117	0	0	0.190476	0.388286	0.264368	0	0.096096	0.193317	0	0.233397	0	0.215084	0.258134	0.277533	0.137339	0.097561	0.30531	0.183432	0	0.266846	0.104798	0.217949	0.334586
0	0	0.086957	0	0.21118	0.162162	0.107078	0.134752	0	0	0.508951	0.380208	0.240157	0	0	0	0	0.018182	0.25387	0.240188	0.182796	0.067961	0.075051	0.012658	0	0.192661	0.375	0	0	0.121951	0.351351	0.175595	0	0.182994	0.105121	0	0.199143	0	0.140351	0.432749	0.313673	0.128205	0.139241	0.295337	0.097923	0	0.144011	0.119353	0.222628	0.333333
0	0	0.457627	0	0.063123	0.764706	0.276596	0	0	0.09215	0.056911	0.116505	0.186441	0	0	0	0	0.108597	0.088235	0.057269	0.15942	0.528926	0.337209	0.08631	0	0.139241	0.061947	0	0	0.054054	0.113689	0.133858	0	0.17284	0.428571	0	0	0	0.095679	0.129032	0.22449	0.293706	0.496063	0.191136	0	0	0.125541	0.051587	0.084991	0.17773
0	0	0	0	0	0	0	0	0	0	0	0	0	0	0	0	0	0	0	0	0	0	0	0	0	0	0	0	0	0	0	0	0	0	0	0	0	0	0	0	0	0	0	0	0	0	0	0	0	0
0	0	0.160896	0	0.170483	0.133787	0.125828	0.046614	0	0.090047	0.178571	0.382488	0.176471	0	0	0	0	0.084337	0.234222	0.125654	0.324786	0.125828	0.12782	0.150794	0	0.36891	0.210938	0	0	0.280193	0.294363	0.242775	0	0.102484	0.137441	0	0.3125	0	0.251841	0.269841	0.36253	0.148649	0.223529	0.283784	0.047028	0	0.244926	0.146455	0.184	0.208406
0	0	0.035088	0	0.111111	0.04	0.029412	0.070796	0	0	0.227437	0.135531	0.146497	0	0	0	0	0.231061	0.195219	0.179625	0.282565	0.125265	0.131387	0.212534	0	0.232323	0.116928	0	0	0.120163	0.20983	0.15942	0	0.028169	0.041667	0	0.294821	0	0.204986	0.146245	0.223629	0.039216	0.186813	0.378505	0.081081	0	0.177945	0.148294	0.176471	0.171617
0	0	0.157635	0	0.267606	0.117318	0.06422	0	0	0.272085	0.098039	0.162791	0.190476	0	0	0	0	0.111111	0.189024	0.070423	0.27451	0	0.020408	0.156156	0	0.22807	0.229314	0	0	0.191136	0.125541	0.144578	0	0.077739	0.151515	0	0.167401	0	0.175549	0.179487	0.179487	0.120219	0.144414	0.342857	0	0	0.129477	0.072368	0.174312	0.113208
0	0	0	0	0.333333	0.037037	0.022222	0	0	0	0.089109	0	0	0	0	0	0	0.102151	0.03937	0.04065	0	0	0	0	0	0	0	0	0	0	0	0	0	0.101124	0	0	0	0	0	0.192982	0.093248	0	0	0.090343	0	0	0	0.039945	0	0.021739
0	0	0	0	0	0	0	0	0	0	0	0	0	0	0	0	0	0	0	0	0	0	0	0	0	0	0	0	0	0	0	0	0	0	0	0	0	0	0	0	0	0	0	0	0	0	0	0	0	0
0	0	0	0	0	0	0	0	0	0	0	0	0	0	0	0	0	0	0	0	0	0	0	0	0	0	0	0	0	0	0	0	0	0	0	0	0	0	0	0	0	0	0	0	0	0	0	0	0	0
0	0	0	0	0	0	0	0	0	0	0	0	0	0	0	0	0	0	0	0	0	0	0	0	0	0	0	0	0	0	0	0	0	0	0	0	0	0	0	0	0	0	0	0	0	0	0	0	0	0
0	0	0.28125	0	0.071429	0.399177	0.150442	0	0	0.034483	0.06383	0.097257	0.093117	0	0	0	0	0.044444	0.087613	0.059002	0.069767	0.508621	0.275362	0.07413	0	0.11399	0.084906	0	0	0.088235	0.067285	0.076923	0	0.267281	0.221374	0	0.037528	0	0.071429	0.108033	0.253918	0.495726	0.551724	0.051282	0	0	0.070423	0.052985	0.074074	0.212815
0	0	0	0	0	0	0	0	0	0	0	0	0	0	0	0	0	0	0	0	0	0	0	0	0	0	0	0	0	0	0	0	0	0	0	0	0	0	0	0	0	0	0	0	0	0	0	0	0	0
0	0	0.554054	0	0.057402	0.61157	0.252747	0	0	0.174497	0.05364	0.086475	0.064982	0	0	0	0	0.11588	0.120815	0.054852	0.177829	0.41844	0.272727	0.079545	0	0.191067	0	0	0	0.05	0.183295	0.111111	0	0.147228	0.302817	0	0	0	0.131498	0.094891	0.232877	0.23839	0.443662	0.220159	0	0	0.134454	0.060904	0.080617	0.181263
0	0	0.203501	0	0.122449	0.191067	0.191336	0	0	0	0.295547	0.407767	0.201413	0	0	0	0	0.016667	0.142098	0.188119	0.310044	0.086475	0.017544	0.034063	0	0.25	0.282051	0	0	0.20283	0.232033	0.242604	0	0.227758	0.170483	0	0.320346	0	0.349593	0.301205	0.304348	0.18932	0.123596	0.348039	0	0	0.204819	0.089172	0.170732	0.254682
0	0	0.079545	0	0.138614	0.020408	0.014925	0.034783	0	0	0.317365	0.351351	0.247772	0	0	0	0	0.105263	0.157895	0.244573	0.380846	0.075949	0.136364	0.118252	0	0.501272	0.305263	0	0	0.212815	0.313559	0.30303	0	0.100775	0	0	0.235294	0	0.266766	0.293303	0.296296	0.167048	0.179138	0.341176	0.067873	0	0.236559	0.14418	0.300527	0.254545
0	0	0.509434	0	0.15625	0.40411	0.467662	0.062802	0	0	0.087786	0.085106	0.157495	0	0	0	0	0.095335	0.109551	0.180982	0.039216	0.329114	0.39726	0	0	0.037344	0.177778	0	0	0.047619	0.207289	0.157895	0	0.165414	0.178248	0	0.232877	0	0.027027	0.17207	0.169154	0.25	0.239193	0.132075	0.063415	0	0.197691	0.036662	0.144366	0.153846
0	0	0.166667	0	0.121495	0.217391	0.164557	0.055495	0	0	0.154856	0.176471	0.021277	0	0	0	0	0	0.114865	0.099656	0.136364	0.16	0.11437	0	0	0.027778	0.025641	0	0	0.183206	0.201201	0.063123	0	0.065217	0.382979	0	0.099196	0	0.078767	0.201413	0.16041	0.115385	0.123596	0.121795	0.087203	0	0.092044	0.040662	0.019608	0.143552
0	0	0.5625	0	0.05919	0.630901	0.255605	0	0	0.096774	0.054687	0.088435	0.017544	0	0	0	0	0.049383	0.095101	0.055635	0.059322	0.363636	0.090909	0.041667	0	0	0	0	0	0.051282	0.187648	0.054131	0	0.14786	0.309091	0	0	0	0.028169	0.097257	0.167109	0.242038	0.315789	0.153846	0	0	0.10957	0.042746	0.016393	0.210191
0	0	0	0	0	0	0	0	0	0	0	0	0	0	0	0	0	0	0	0	0	0	0	0	0	0	0	0	0	0	0	0	0	0	0	0	0	0	0	0	0	0	0	0	0	0	0	0	0	0
0	0	0	0	0.184211	0.025641	0.046931	0.0254	0	0	0.336516	0.27551	0.301518	0	0	0	0	0.185682	0.106383	0.258278	0.448468	0	0.020408	0	0	0.396011	0.357702	0	0	0.178082	0.309824	0.292517	0	0.085409	0	0	0.345178	0	0.237624	0.274238	0.419753	0.158192	0.088083	0.446154	0.025641	0	0.211226	0.099865	0.319588	0.25
0	0	0.169102	0	0.216216	0.108597	0.092985	0.089566	0	0	0.382979	0.25	0.299435	0	0	0	0	0.082024	0.125485	0.289833	0.412037	0.131222	0.053571	0	0	0.277533	0.399083	0	0	0.256039	0.326087	0.248164	0	0.105845	0.11639	0	0.25	0	0.191489	0.270208	0.368159	0.154734	0.180556	0.4	0.090401	0	0.251719	0.162948	0.301248	0.172414
0	0	0.079914	0	0.20743	0.088608	0.06087	0.067684	0	0	0.337868	0.405836	0.363636	0	0	0	0	0	0.182482	0.284553	0.276102	0	0.019231	0.078167	0	0.354167	0.395939	0	0	0.295775	0.344743	0.334459	0	0.109185	0.093333	0	0.375921	0	0.306533	0.376404	0.31016	0.167109	0.066351	0.305483	0.068335	0	0.248164	0.113347	0.334661	0.196911
0	0	0.048387	0	0.163793	0.017544	0.12426	0.079014	0	0.056751	0.273666	0.252302	0.89781	0	0	0	0	0.07413	0.293801	0.318373	0.323251	0.017241	0.162393	0.021505	0	0.308594	0.419878	0	0	0.227364	0.340996	0.558872	0	0.177347	0	0	0.347249	0	0.27223	0.272366	0.311475	0.204082	0.02916	0.334702	0.071429	0	0.336898	0.131957	0.740977	0.164902
0	0	0	0	0	0	0	0	0	0	0	0	0	0	0	0	0	0	0	0	0	0	0	0	0	0	0	0	0	0	0	0	0	0	0	0	0	0	0	0	0	0	0	0	0	0	0	0	0	0
0	0	0.514085	0	0.063123	0.884817	0.25	0.016457	0	0	0.135371	0.092637	0.072797	0	0	0	0	0	0.042254	0.104294	0.061947	0.516393	0.095238	0	0	0.084337	0.066667	0	0	0.054054	0.25	0.102603	0	0.212766	0.338583	0	0	0	0.028986	0.160221	0.129032	0.37037	0.381818	0.116883	0.016618	0	0.112696	0.031128	0.067616	0.219512
0	0	0.176471	0	0.143552	0.153846	0.179487	0	0	0	0.26177	0.38322	0.270125	0	0	0	0	0.063123	0.212534	0.150794	0.326316	0.081081	0.016667	0.16095	0	0.232033	0.403118	0	0	0.2529	0.179775	0.259045	0	0.234991	0.158392	0	0.25	0	0.387097	0.428571	0.407407	0.195402	0.115789	0.374408	0	0	0.231788	0.099874	0.25	0.367188
0	0	0.291291	0	0.066667	0.368821	0.141649	0	0	0	0.04	0.095238	0.056604	0	0	0	0	0.111111	0.093058	0.057269	0.043478	0.674208	0.411043	0.084695	0	0.046512	0.043478	0	0	0.045576	0.090909	0.121495	0	0.233766	0.16041	0	0.042553	0	0.028986	0.105263	0.2	0.412214	0.759259	0.04878	0	0	0.054054	0.059294	0.149425	0.185345
0	0	0	0	0	0	0	0	0	0	0	0	0	0	0	0	0	0	0	0	0	0	0	0	0	0	0	0	0	0	0	0	0	0	0	0	0	0	0	0	0	0	0	0	0	0	0	0	0	0
0	0	0.078431	0	0.112717	0	0	0	0	0.096866	0	0	0.055381	0	0	0	0	0.255007	0.145332	0	0.220472	0.103634	0.097708	0.357883	0	0.123596	0.021978	0	0	0	0	0.044643	0	0	0	0	0	0	0.167002	0	0	0	0.076524	0.116751	0	0	0.056701	0.246182	0.05	0.020408
0	0	0.045455	0	0.194539	0.077348	0.036364	0	0	0	0.300236	0.306667	0.125954	0	0	0	0	0	0.125731	0.141553	0.237864	0	0.020833	0	0	0.290323	0.268657	0	0	0.660079	0.164384	0.177394	0	0.02916	0.081871	0	0.262136	0	0.20915	0.203209	0.339286	0.044386	0.051282	0.364985	0	0	0.109589	0.085791	0.117021	0.200828
0	0	0.045242	0	0.204301	0.050788	0.209302	0	0	0.186441	0.216	0.107595	0.197605	0	0	0	0	0.287478	0.243655	0.253264	0.15942	0.095153	0.225919	0.191646	0	0.109325	0.16129	0	0	0.097561	0.099237	0.221374	0	0.112637	0.033868	0	0.282953	0	0.268358	0.222222	0.135972	0.032149	0.148148	0.17338	0	0	0.207101	0.09778	0.139756	0.168639
0	0	0.246753	0	0.185897	0.168091	0.163708	0.073171	0	0	0.410891	0.764706	0.289641	0	0	0	0	0.050584	0.173848	0.233974	0.172566	0.102362	0.02	0.012987	0	0.184834	0.315136	0	0	0.157895	0.224018	0.218354	0	0.208577	0.171171	0	0.218962	0	0.117647	0.950207	0.455108	0.166667	0.178082	0.437126	0.064453	0	0.147994	0.099933	0.267057	0.369863
0	0	0.261261	0	0.099291	0.325758	0.120507	0	0	0.131387	0.080508	0.092233	0.129363	0	0	0	0	0.088435	0.126543	0.056548	0.13253	0.621622	0.470588	0.087613	0	0.192412	0.082949	0	0	0.111111	0.169154	0.104199	0	0.255605	0.358025	0	0.036717	0	0.125402	0.096257	0.135734	0.463415	0.813725	0.05	0	0	0.120815	0.072641	0.106942	0.158798
0	0	0.175407	0	0.120332	0.153082	0.099855	0.063652	0	0	0.256367	0.283019	0.20743	0	0	0	0	0.028986	0.203008	0.292985	0.263538	0.090573	0.030303	0.052049	0	0.29845	0.313321	0	0	0.18677	0.261261	0.233596	0	0.080711	0.11332	0	0.283906	0	0.338129	0.198502	0.245136	0.111111	0.192843	0.289683	0.071429	0	0.351351	0.160256	0.195335	0.418048
0	0	0.111111	0	0.123188	0.089109	0.124498	0.195748	0	0.139706	0.248097	0.216	0.293233	0	0	0	0	0.088154	0.287129	0.410788	0.252006	0.107438	0.091954	0.136865	0	0.284247	0.313131	0	0	0.157718	0.315346	0.267081	0	0.057108	0.09215	0	0.257962	0	0.323722	0.260946	0.204013	0.075441	0.077655	0.247863	0.17338	0	0.333333	0.185696	0.293103	0.33438
0	0	0.120879	0	0.246106	0.142857	0.097345	0.094961	0	0	0.324503	0.367089	0.226054	0	0	0	0	0.087786	0.179856	0.246106	0.432225	0.174935	0.058824	0.077128	0	0.335013	0.365854	0	0	0.327684	0.201717	0.236476	0	0.090604	0.129032	0	0.341176	0	0.280389	0.190476	0.440922	0.136364	0.113801	0.268657	0.078998	0	0.219858	0.132203	0.209964	0.225681
0	0	0.151242	0	0.083333	0.196474	0.125498	0.178161	0	0	0.170886	0.201373	0.202929	0	0	0	0	0.084337	0.163605	0.253589	0.150538	0.185185	0.146288	0.063658	0	0.147903	0.2313	0	0	0.108597	0.211778	0.263259	0	0.063245	0.123188	0	0.234286	0	0.191567	0.15693	0.170336	0.077441	0.164466	0.187427	0.19152	0	0.313519	0.233729	0.253952	0.186264
0	0	0.104972	0	0.161137	0.104167	0.07413	0.008264	0	0.126437	0.311787	0.283096	0.271777	0	0	0	0	0.107383	0.258645	0.253521	0.368421	0.036468	0.06599	0.111111	0	0.405896	0.419214	0	0	0.145194	0.177536	0.264205	0	0.116139	0.082803	0	0.217712	0	0.22905	0.244726	0.308204	0.077844	0.074219	0.330377	0.022823	0	0.326816	0.16095	0.270627	0.192053
0	0	0	0	0	0	0	0	0	0	0	0	0	0	0	0	0	0	0	0	0	0	0	0	0	0	0	0	0	0	0	0	0	0	0	0	0	0	0	0	0	0	0	0	0	0	0	0	0	0
0	0	0.123755	0	0.139028	0.172638	0.105651	0.039057	0	0.025641	0.208791	0.273292	0.267218	0	0	0	0	0.096774	0.182796	0.230068	0.240768	0.194763	0.229385	0.129534	0	0.251932	0.324921	0	0	0.160991	0.179775	0.293413	0	0.148148	0.15894	0	0.219512	0	0.292271	0.194487	0.196319	0.13354	0.197411	0.23053	0.039347	0	0.320973	0.14841	0.266491	0.269177
0	0	0.062356	0	0	0	0	0.019193	0	0.105048	0	0	0.056338	0	0	0	0	0.248408	0.169202	0.031543	0.039657	0.085859	0.115023	0.39748	0	0.089224	0.063596	0	0	0	0.030818	0.155683	0	0.027132	0	0	0	0	0.277955	0.022472	0	0.033654	0.07275	0.119221	0.035884	0	0.069024	0.19609	0.104357	0.009709
0	0	0	0	0	0	0	0	0	0	0	0	0	0	0	0	0	0	0	0	0	0	0	0	0	0	0	0	0	0	0	0	0	0	0	0	0	0	0	0	0	0	0	0	0	0	0	0	0	0
0	0	0	0	0	0	0	0	0	0	0	0	0	0	0	0	0	0	0	0	0	0	0	0	0	0	0	0	0	0	0	0	0	0	0	0	0	0	0	0	0	0	0	0	0	0	0	0	0	0
0	0	0	0	0	0	0	0	0	0	0	0	0	0	0	0	0	0	0	0	0	0	0	0	0	0	0	0	0	0	0	0	0	0	0	0	0	0	0	0	0	0	0	0	0	0	0	0	0	0
0	0	0.290323	0	0.074074	0.416309	0.151242	0	0	0.035714	0.042553	0.102564	0.118143	0	0	0	0	0.045455	0.09063	0.059908	0.071429	0.531532	0.323077	0.075269	0	0.122995	0.046512	0	0	0.049563	0.097561	0.078125	0	0.276596	0.178707	0	0.045455	0	0.072555	0.114286	0.114286	0.524664	0.569507	0.052632	0	0	0.071429	0.046278	0.096154	0.198157
0	0	0.1	0	0.170213	0.174603	0.104418	0.088296	0	0	0.201814	0.323944	0.223176	0	0	0	0	0	0.152074	0.20462	0.306667	0.027027	0.044444	0	0	0.284916	0.299735	0	0	0.197605	0.286089	0.17175	0	0.084112	0.178451	0	0.29199	0	0.174551	0.221591	0.253644	0.134328	0.130435	0.309524	0.089212	0	0.18797	0.086219	0.205534	0.266968
0	0	0.157718	0	0.157685	0.093474	0.085482	0	0	0	0.304348	0.239243	0.184971	0	0	0	0	0.098097	0.157407	0.17506	0.211129	0.057047	0.051095	0.159251	0	0.309963	0.282496	0	0	0.267057	0.14374	0.217391	0	0.024691	0.079137	0	0.162791	0	0.364276	0.148649	0.292776	0.032787	0.13879	0.316794	0	0	0.217799	0.132191	0.174863	0.336634
0	0	0.636364	0	0.05919	0.637931	0.261261	0	0	0.118421	0.054687	0.088435	0.066176	0	0	0	0	0.125828	0.096681	0.055635	0.168224	0.3879	0.197007	0.119403	0	0.177945	0	0	0	0.051282	0.187648	0.116139	0	0.152344	0.313869	0	0	0	0.13354	0.097257	0.173333	0.25	0.328904	0.086957	0	0	0.13798	0.050228	0.085814	0.210191
0	0	0.070381	0	0.172023	0.047619	0.068702	0.168831	0	0	0.344262	0.18196	0.412151	0	0	0	0	0.024643	0.207898	0.463415	0.287129	0	0.013333	0.072917	0	0.282051	0.405405	0	0	0.177474	0.322034	0.36	0	0.104061	0.032258	0	0.280389	0	0.320261	0.247834	0.139241	0.075441	0.05919	0.155063	0.185841	0	0.293413	0.232073	0.386749	0.272455
0	0	0.115619	0	0.239437	0.021277	0.112985	0.031746	0	0.157895	0.032258	0.017544	0.125828	0	0	0	0	0.30064	0.108247	0.071429	0.065719	0.106095	0.155378	0.233672	0	0.081594	0.048951	0	0	0	0.065719	0.129032	0	0.069767	0	0	0.113139	0	0.175637	0.058824	0.036468	0.056034	0.101322	0.035782	0.032028	0	0.150895	0.098972	0.153846	0.015152
0	0	0	0	0	0	0	0	0	0	0	0	0	0	0	0	0	0	0	0	0	0	0	0	0	0	0	0	0	0	0	0	0	0	0	0	0	0	0	0	0	0	0	0	0	0	0	0	0	0
0	0	0.013889	0	0.107143	0.041009	0.135135	0	0	0	0.357616	0.214058	0.25731	0	0	0	0	0.067568	0.172492	0.299363	0.324278	0	0.155015	0.055328	0	0.25	0.278689	0	0	0.148087	0.18003	0.221557	0	0.076733	0	0	0.32107	0	0.284987	0.121495	0.188119	0.043614	0.028744	0.231029	0	0	0.330049	0.124331	0.227831	0.272455
0	0	0.192661	0	0.115702	0.10687	0.079545	0.112084	0	0.173913	0.345455	0.093248	0.262136	0	0	0	0	0.193277	0.268164	0.206675	0.234568	0.150097	0.125828	0.116334	0	0.359026	0.335878	0	0	0.103074	0.286765	0.253333	0	0.122159	0.111111	0	0.171617	0	0.243316	0.176471	0.212121	0.111111	0.181102	0.305221	0.114058	0	0.246883	0.137649	0.263482	0.262295
0	0	0.152993	0	0.19186	0.097561	0.06599	0.040146	0	0.23494	0.148776	0.214128	0.210428	0	0	0	0	0.139489	0.121622	0.234756	0.272321	0.045455	0.018519	0.115646	0	0.33995	0.338028	0	0	0.263158	0.373494	0.155492	0	0.062802	0.099744	0	0.195876	0	0.126761	0.265509	0.183295	0.092637	0.063348	0.181818	0.040516	0	0.12987	0.096606	0.189655	0.322314
0	0	0.12069	0	0	0	0	0	0	0.842105	0	0	0.059063	0	0	0	0	0.229508	0.111111	0	0.192412	0	0	0.161616	0	0.151685	0	0	0	0	0	0.070866	0	0	0	0	0	0	0.12605	0	0	0	0	0	0	0	0.049645	0.02649	0.087379	0
0	0	0	0	0	0	0	0.029573	0	0	0	0	0	0	0	0	0	0	0	0	0	0	0	0.047297	0	0	0	0	0	0	0	0	0	0	0	0	0.180124	0	0	0	0.099291	0	0	0.09589	0.028761	0	0	0.019284	0	0
0	0	0.158301	0	0.106095	0.072874	0.067669	0.112124	0	0.183575	0.261426	0.175373	0.145997	0	0	0	0	0.206581	0.183355	0.16188	0.292247	0.168831	0.155963	0.251739	0	0.206226	0.150442	0	0	0.131313	0.177536	0.108344	0	0.051136	0.099138	0	0.164021	0	0.235955	0.18	0.191919	0.071429	0.155462	0.324503	0.138288	0	0.169951	0.131833	0.129032	0.130298
0	0	0.130604	0	0.113744	0.123348	0.073095	0	0	0	0.345382	0.284211	0.20339	0	0	0	0	0.015873	0.090686	0.144737	0.245059	0.037924	0.030405	0	0	0.226994	0.357759	0	0	0.273585	0.230469	0.177267	0	0.121495	0.060606	0	0.285141	0	0.173261	0.280899	0.400491	0.081081	0.07943	0.333333	0	0	0.127273	0.121857	0.190476	0.318267
0	0	0.104101	0	0	0.062395	0	0.022463	0	0.121673	0	0	0.111111	0	0	0	0	0.24183	0.146425	0.029106	0.047486	0.101549	0.17175	0.336898	0	0.15942	0.098097	0	0	0	0.040222	0.084337	0	0.047382	0	0	0	0	0.25	0.028316	0	0.063123	0.099831	0.178451	0.022639	0	0.098326	0.134838	0.0971	0.049936
0	0	0.043478	0	0.258503	0.078947	0.053571	0.076321	0	0	0.24183	0.172414	0.12963	0	0	0	0	0.097561	0.130186	0.145833	0.167401	0	0	0.155556	0	0	0.139785	0	0	0.22905	0.180401	0.135693	0	0.0299	0.054054	0	0.158798	0	0.171032	0.294766	0.256684	0	0.072319	0.233933	0.077075	0	0.080729	0.105121	0.12069	0.147228
0	0	0.083333	0	0.265432	0.044084	0.127013	0	0	0	0.227364	0.371571	0.307847	0	0	0	0	0.300448	0.182336	0.29393	0.383495	0	0.227679	0	0	0.374046	0.252747	0	0	0.170732	0.194969	0.242331	0	0.03125	0.046229	0	0.550802	0	0.236476	0.237864	0.243902	0.045455	0.063348	0.343669	0	0	0.225352	0.114798	0.321839	0.233141
0	0	0.15917	0	0.117764	0.034483	0.068493	0.156951	0	0.149897	0.229773	0.147541	0.426025	0	0	0	0	0.102719	0.299735	0.405564	0.33829	0.032149	0.070336	0.114943	0	0.363636	0.358491	0	0	0.225681	0.306715	0.350211	0	0.084337	0.035714	0	0.258621	0	0.268358	0.176471	0.235955	0.115174	0.117117	0.345382	0.16895	0	0.29771	0.155303	0.443299	0.244094
0	0	0.266846	0	0.184211	0.242236	0.150794	0	0	0.090909	0.183932	0.272265	0.209677	0	0	0	0	0.039216	0.162444	0.169231	0.313131	0.19186	0.039501	0.040541	0	0.327913	0.27451	0	0	0.221591	0.217799	0.180124	0	0.113139	0.357143	0	0.118143	0	0.181102	0.239892	0.260274	0.178161	0.153846	0.331445	0	0	0.195335	0.083777	0.19403	0.325843
0	0	0.130221	0	0.310861	0.130435	0.079545	0.095335	0	0	0.27907	0.428571	0.247357	0	0	0	0	0	0.149254	0.205788	0.324675	0	0.020833	0	0	0.318681	0.321244	0	0	0.544118	0.231884	0.205788	0	0.034483	0.131498	0	0.361257	0	0.20915	0.315789	0.47541	0.052632	0.096257	0.389728	0.096311	0	0.172214	0.109589	0.25	0.280353
0	0	0.113801	0	0.495726	0.054054	0.151515	0.067194	0	0	0.170213	0.166667	0.209016	0	0	0	0	0.173815	0.201248	0.184834	0.208531	0.126761	0.25	0	0	0.21519	0.156463	0	0	0.253731	0.211401	0.203852	0	0.083032	0.205212	0	0.268293	0	0.14374	0.184211	0.216216	0.129944	0.096257	0.204188	0.067864	0	0.17052	0.069307	0.2	0.286031
0	0	0	0	0	0	0	0	0	0	0	0	0	0	0	0	0	0	0	0	0	0	0	0	0	0	0	0	0	0	0	0	0	0	0	0	0	0	0	0	0	0	0	0	0	0	0	0	0	0
0	0	0	0	0	0	0	0	0	0	0	0	0	0	0	0	0	0	0	0	0	0	0	0	0	0	0	0	0	0	0	0	0	0	0	0	0	0	0	0	0	0	0	0	0	0	0	0	0	0
0	0	0	0	0	0	0	0	0	0	0	0	0	0	0	0	0	0	0	0	0	0	0	0	0	0	0	0	0	0	0	0	0	0	0	0	0	0	0	0	0	0	0	0	0	0	0	0	0	0
0	0	0	0	0	0	0	0	0	0	0	0	0	0	0	0	0	0	0	0	0	0	0	0	0	0	0	0	0	0	0	0	0	0	0	0	0	0	0	0	0	0	0	0	0	0	0	0	0	0
0	0	0.15869	0	0.143791	0	0.106796	0.103166	0	0.211073	0.095618	0.042553	0.143411	0	0	0	0	0.244019	0.214511	0.138088	0.128319	0.136364	0.225	0.155015	0	0.21519	0.040816	0	0	0	0.287879	0.139818	0	0.088929	0	0	0.187215	0	0.07402	0.092233	0	0.108033	0.123288	0	0.12277	0	0.139241	0.102791	0.137184	0.174089
0	0	0	0	0	0	0	0	0	0	0	0	0	0	0	0	0	0	0	0	0	0	0	0	0	0	0	0	0	0	0	0	0	0	0	0	0	0	0	0	0	0	0	0	0	0	0	0	0	0
0	0	0.616541	0	0.063123	0.558442	0.279621	0.06599	0	0	0.11828	0.092637	0.083172	0	0	0	0	0.038136	0.042254	0.097561	0.061947	0.390977	0.226667	0	0	0	0.064302	0	0	0.054054	0.253264	0.09589	0	0.1875	0.338583	0	0	0	0.028986	0.193182	0.189802	0.275862	0.381818	0.174863	0.066667	0	0.112696	0.043992	0.077199	0.165254
0	0	0	0	0	0	0	0	0	0	0	0	0	0	0	0	0	0	0	0	0	0	0	0	0	0	0	0	0	0	0	0	0	0	0	0	0	0	0	0	0	0	0	0	0	0	0	0	0	0
0	0	0	0	0	0	0	0	0	0	0	0	0	0	0	0	0	0	0	0	0	0	0	0	0	0	0	0	0	0	0	0	0	0	0	0	0	0	0	0	0	0	0	0	0	0	0	0	0	0
0	0	0.205479	0	0.254753	0.149068	0.115619	0	0	0.289062	0.274038	0.370262	0.2	0	0	0	0	0.141553	0.166407	0.087928	0.313673	0.180124	0.068182	0.111111	0	0.345029	0.349862	0	0	0.176471	0.158392	0.15142	0	0.102662	0.162791	0	0.199041	0	0.254355	0.310976	0.482759	0.165644	0.167665	0.428571	0	0	0.206107	0.10957	0.203156	0.272727
0	0	0.081633	0	0.276596	0.197917	0.134752	0	0	0	0.27572	0.22807	0.222222	0	0	0	0	0.031469	0.129032	0.190131	0.119691	0.068182	0.018182	0	0	0.238739	0.258134	0	0	0.289474	0.190965	0.19186	0	0.211573	0.047619	0	0.175299	0	0.227273	0.220657	0.247002	0.177945	0.085973	0.264916	0	0	0.138422	0.106745	0.206897	0.269531
0	0	0.175617	0	0.092044	0.150855	0.104442	0.033984	0	0.129032	0.216216	0.25	0.340942	0	0	0	0	0.08209	0.212121	0.252847	0.233859	0.150307	0.150685	0.14788	0	0.233284	0.325116	0	0	0.156156	0.201117	0.36646	0	0.24183	0.153846	0	0.198347	0	0.299166	0.190476	0.190476	0.129518	0.156773	0.223565	0.034232	0	0.316686	0.145349	0.318977	0.24498
0	0	0.084906	0	0.206897	0.133721	0.067416	0.044487	0	0	0.273148	0.286089	0.247357	0	0	0	0	0	0.111111	0.215559	0.243902	0	0.060606	0.065919	0	0.286863	0.363636	0	0	0.105263	0.259259	0.205788	0	0.104972	0.138462	0	0.293532	0	0.154446	0.274788	0.836735	0.166181	0.051282	0.684982	0.044922	0	0.17052	0.108071	0.25	0.358314
0	0	0	0	0	0	0	0	0	0	0	0	0	0	0	0	0	0	0	0	0	0	0	0	0	0	0	0	0	0	0	0	0	0	0	0	0	0	0	0	0	0	0	0	0	0	0	0	0	0
0	0	0.197183	0	0.166181	0.097257	0.068966	0.039558	0	0.186944	0.169591	0.2	0.341719	0	0	0	0	0.168033	0.257669	0.294498	0.314554	0.17801	0.134454	0.25387	0	0.261905	0.375921	0	0	0.17207	0.171548	0.244168	0	0.06383	0.105263	0	0.156187	0	0.278317	0.27551	0.262626	0.094891	0.216931	0.287879	0.040892	0	0.187845	0.098684	0.290323	0.267606
0	0	0.067126	0	0.13082	0.095618	0.096096	0.035058	0	0	0.62844	0.297405	0.315789	0	0	0	0	0.060842	0.238349	0.267409	0.443966	0	0.015625	0.08747	0	0.376344	0.387164	0	0	0.228814	0.224863	0.322674	0	0.091954	0.039216	0	0.273408	0	0.408451	0.284211	0.26556	0.089494	0.051661	0.265306	0.035354	0	0.286472	0.125158	0.297209	0.328546
0	0	0.113244	0	0.093023	0.156463	0.127451	0.151631	0	0	0.229358	0.30064	0.092308	0	0	0	0	0	0.253521	0.292719	0.225681	0.104034	0.101083	0	0	0.12782	0.298969	0	0	0.166307	0.280488	0.153846	0	0.099237	0.166667	0	0.235521	0	0.209564	0.223176	0.228448	0.142857	0.125265	0.277533	0.123702	0	0.238349	0.124031	0.086957	0.243339
0	0	0	0	0	0	0	0	0	0	0	0	0	0	0	0	0	0	0	0	0	0	0	0	0	0	0	0	0	0	0	0	0	0	0	0	0	0	0	0	0	0	0	0	0	0	0	0	0	0
0	0	0.132438	0	0.162228	0.135371	0.044776	0.119334	0	0	0.23412	0.374723	0.176471	0	0	0	0	0	0.195219	0.303704	0.25	0.039216	0.016393	0	0	0.191406	0.219048	0	0	0.276102	0.319588	0.173333	0	0.071953	0.06383	0	0.385928	0	0.268222	0.183673	0.258134	0.101871	0.056751	0.252654	0.120448	0	0.255007	0.142298	0.165644	0.243433
0	0	0.15	0	0.178862	0.083916	0.228879	0.059871	0	0	0.272431	0.230769	0.283255	0	0	0	0	0.143293	0.22399	0.264516	0.104478	0.22807	0.20603	0.123723	0	0.276978	0.291449	0	0	0.109215	0.275862	0.262887	0	0.206395	0.121495	0	0.30662	0	0.135831	0.227437	0.168385	0.105263	0.219048	0.216931	0.059495	0	0.212121	0.130116	0.306991	0.129707
0	0	0.284404	0	0	0.351351	0.113445	0.043129	0	0	0.040816	0.066351	0	0	0	0	0	0.090909	0.05644	0.058122	0	0.636364	0.490066	0.089259	0	0	0	0	0	0	0.11639	0.119874	0	0.135903	0.235955	0	0.059603	0	0	0.073298	0	0.228669	0.355311	0	0.043566	0	0.066482	0.078498	0.104869	0.168831
0	0	0.122661	0	0.102564	0.186869	0.124567	0.085126	0	0	0.245059	0.383495	0.187943	0	0	0	0	0	0.089744	0.227811	0.308204	0.253264	0.017857	0	0	0.206897	0.236897	0	0	0.237624	0.177645	0.233284	0	0.111111	0.139241	0	0.348315	0	0.233083	0.325	0.252955	0.165049	0.152941	0.267606	0.08593	0	0.232687	0.10175	0.175497	0.266795
0	0	0.147059	0	0	0	0	0.036961	0	0.75	0	0	0.101695	0	0	0	0	0.2	0.134522	0	0.142857	0	0	0.138614	0	0.171429	0.045131	0	0	0	0.067961	0.075949	0	0	0	0	0	0	0.141397	0.137725	0	0	0	0	0.037344	0	0.093058	0.055858	0.09375	0
0	0	0.053352	0	0.130137	0.07362	0.121019	0.207646	0	0	0.212976	0.213961	0.395349	0	0	0	0	0.057325	0.275089	0.462069	0.28125	0.059701	0.066667	0.025887	0	0.195159	0.273292	0	0	0.137072	0.322581	0.41522	0	0.05814	0.070866	0	0.328	0	0.266586	0.212121	0.25	0.075758	0.037464	0.302876	0.177474	0	0.465969	0.178266	0.388479	0.22085
0	0	0	0	0	0	0	0	0	0	0	0	0	0	0	0	0	0	0	0	0	0	0	0	0	0	0	0	0	0	0	0	0	0	0	0	0	0	0	0	0	0	0	0	0	0	0	0	0	0
0	0	0.091644	0	0.153213	0	0	0.102544	0	0.100629	0.298701	0.02439	0.161928	0	0	0	0	0.27193	0.145194	0.10664	0.174863	0.0699	0.060606	0.372064	0	0.060026	0.096939	0	0	0	0.084489	0.160338	0	0.073446	0	0	0.022327	0	0.211111	0.075269	0	0.038781	0.068917	0.150568	0.131474	0	0.129503	0.173317	0.161137	0.052036
0	0	0.168437	0	0.114865	0.059002	0.083744	0.254513	0	0.124361	0.189488	0.186944	0.382488	0	0	0	0	0.103723	0.302774	0.512126	0.303657	0.058122	0.049869	0.103093	0	0.312292	0.329011	0	0	0.121352	0.301587	0.402116	0	0.08982	0.05919	0	0.261398	0	0.232394	0.180124	0.146305	0.11811	0.071429	0.245955	0.277778	0	0.39477	0.201743	0.39881	0.243017
0	0	0.240741	0	0.115538	0.165049	0.169415	0	0	0.072797	0.321739	0.289134	0.251956	0	0	0	0	0.102719	0.195122	0.144219	0.318681	0.166348	0.026393	0.209476	0	0.324376	0.333333	0	0	0.25498	0.114551	0.320495	0	0.17052	0.126214	0	0.233108	0	0.343706	0.213235	0.281553	0.142322	0.033333	0.306043	0	0	0.246944	0.127542	0.257485	0.381119
0	0	0	0	0	0	0	0	0	0	0	0	0	0	0	0	0	0	0	0	0	0	0	0	0	0	0	0	0	0	0	0	0	0	0	0	0	0	0	0	0	0	0	0	0	0	0	0	0	0
0	0	0.200586	0	0.130573	0.083815	0.065292	0.117145	0	0.116352	0.13608	0.185495	0.259947	0	0	0	0	0.094527	0.351675	0.172122	0.237553	0.064426	0.091142	0.221374	0	0.193182	0.239316	0	0	0.127168	0.223629	0.34058	0	0.042345	0.068814	0	0.187584	0	0.276102	0.198225	0.147309	0.054092	0.1	0.168091	0.167347	0	0.243358	0.205847	0.261146	0.294766
0	0	0.11332	0	0.232877	0.020833	0.131757	0.008547	0	0.153846	0.031746	0.017241	0.088328	0	0	0	0	0.294363	0.153846	0.084184	0.064572	0.103753	0.152344	0.216407	0	0.080074	0	0	0	0	0	0.098191	0	0.071975	0	0	0.111111	0	0.173184	0.093439	0.035782	0	0.099138	0.03512	0.030837	0	0.111111	0.084489	0.116208	0.014925
0	0	0.176471	0	0.208531	0.11336	0.243612	0.047297	0	0	0.136	0.116838	0.243781	0	0	0	0	0.182609	0.248322	0.191099	0.133672	0.323877	0.365546	0.078546	0	0.142857	0.209386	0	0	0.146245	0.285988	0.238095	0	0.266667	0.162281	0	0.273408	0	0.119403	0.232323	0.234818	0.23348	0.439394	0.146026	0.0477	0	0.191646	0.121613	0.251981	0.149068
0	0	0.135029	0	0.166253	0.138393	0.045455	0.120448	0	0	0.196429	0.35255	0.163934	0	0	0	0	0	0.222527	0.350932	0.252485	0.04	0.177606	0	0	0.197605	0.225681	0	0	0.232877	0.304348	0.251799	0	0.073025	0.065217	0	0.39738	0	0.283582	0.1875	0.255507	0.104034	0.039216	0.25	0.121583	0	0.251682	0.136512	0.170047	0.261261
0	0	0.318328	0	0.136364	0.338583	0.12069	0	0	0	0.077586	0.116751	0.030534	0	0	0	0	0.044444	0.040462	0.070336	0.064815	0.555556	0.433225	0.067669	0	0.069652	0.064815	0	0	0.081871	0.103118	0.07362	0	0.208791	0.373391	0	0.035242	0	0.043873	0.123596	0.15942	0.372549	0.836735	0.051282	0	0	0.093525	0.062246	0.090226	0.162281
0	0	0.089109	0	0.154856	0.116279	0.078431	0.076357	0	0	0.488372	0.425061	0.166381	0	0	0	0	0.016667	0.181319	0.188119	0.304348	0	0.050725	0.011905	0	0.102515	0.260504	0	0	0.287879	0.30719	0.206897	0	0.105769	0.08747	0	0.184466	0	0.173975	0.317073	0.391753	0.042553	0.108647	0.40665	0.0831	0	0.253482	0.133201	0.172638	0.392931
0	0	0	0	0	0	0	0	0	0	0	0	0	0	0	0	0	0	0	0	0	0	0	0	0	0	0	0	0	0	0	0	0	0	0	0	0	0	0	0	0	0	0	0	0	0	0	0	0	0
0	0	0	0	0.102564	0.063348	0.086957	0.057429	0	0	0.393805	0.407407	0.348089	0	0	0	0	0.016949	0.096774	0.345219	0.552632	0	0.032609	0.142857	0	0.296296	0.414868	0	0	0.168224	0.229167	0.30094	0	0.236364	0	0	0.405152	0	0.186686	0.286408	0.424731	0.066667	0.04034	0.47541	0.056985	0	0.194631	0.150982	0.32216	0.259542
0	0	0.044521	0	0.102284	0.024955	0.015267	0	0	0.073501	0.158267	0.136364	0.149915	0	0	0	0	0.111111	0.16085	0.179688	0.155596	0.053588	0.066553	0.116006	0	0.138659	0.149321	0	0	0.113208	0.087329	0.150915	0	0.014925	0.025408	0	0.133747	0	0.297578	0.070796	0.109074	0.017544	0.072411	0.108084	0	0	0.153564	0.421744	0.131922	0.07717
0	0	0.218354	0	0.057692	0.132686	0.135484	0.287037	0	0.116751	0.121252	0.078167	0.246537	0	0	0	0	0.143251	0.346633	0.396574	0.171429	0.085627	0.12835	0.188889	0	0.148256	0.140473	0	0	0.036932	0.337684	0.244131	0	0.088517	0.070866	0	0.094987	0	0.151316	0.200632	0.091954	0.097372	0.152	0.186441	0.308057	0	0.258427	0.196528	0.105882	0.225895
0	0	0	0	0	0	0	0	0	0	0	0	0	0	0	0	0	0	0	0	0	0	0	0	0	0	0	0	0	0	0	0	0	0	0	0	0	0	0	0	0	0	0	0	0	0	0	0	0	0
0	0	0.261261	0	0.131387	0.325758	0.120507	0	0	0.131387	0.075949	0.113861	0.084813	0	0	0	0	0.088435	0.14241	0.069277	0.154791	0.6	0.456311	0.089259	0	0.253561	0.103286	0	0	0.079545	0.169154	0.121643	0	0.230769	0.358025	0	0.036717	0	0.095462	0.120219	0.161473	0.411765	0.937173	0.05	0	0	0.134021	0.06469	0.12381	0.158798
0	0	0.442623	0	0.061093	0.468254	0.506849	0.019231	0	0	0.113445	0.113744	0.126482	0	0	0	0	0	0.056338	0.107739	0.038136	0.292517	0.08545	0	0	0.082353	0.065217	0	0	0.052632	0.183575	0.114504	0	0.309255	0.202749	0	0	0	0.028571	0.187845	0.181319	0.570248	0.203704	0.08642	0.019417	0	0.130186	0.025641	0.117216	0.14053
0	0	0	0	0	0	0	0	0	0	0	0	0	0	0	0	0	0	0	0	0	0	0	0	0	0	0	0	0	0	0	0	0	0	0	0	0	0	0	0	0	0	0	0	0	0	0	0	0	0
0	0	0.137566	0	0.142857	0	0	0.090343	0	0	0.209302	0.310541	0.14053	0	0	0	0	0	0.178344	0.190083	0.167883	0	0.082353	0	0	0.17801	0.165049	0	0	0.104816	0.276596	0.090909	0	0.085714	0	0	0.243655	0	0.107644	0.276596	0.163435	0.138462	0.25	0.15903	0.091291	0	0.169415	0.076506	0.129944	0.182796
0	0	0	0	0	0	0	0	0	0	0	0	0	0	0	0	0	0	0	0	0	0	0	0	0	0	0	0	0	0	0	0	0	0	0	0	0	0	0	0	0	0	0	0	0	0	0	0	0	0
0	0	0	0	0	0	0	0	0	0	0	0	0	0	0	0	0	0	0	0	0	0	0	0	0	0	0	0	0	0	0	0	0	0	0	0	0	0	0	0	0	0	0	0	0	0	0	0	0	0
0	0	0.059908	0	0.130604	0.067126	0.051248	0.029874	0	0.153082	0.313131	0.254355	0.303657	0	0	0	0	0.217532	0.193317	0.26615	0.355311	0.032787	0.028571	0.135321	0	0.222031	0.247892	0	0	0.160714	0.289199	0.231156	0	0.240658	0.067616	0	0.239669	0	0.29506	0.223022	0.229656	0.099476	0.086587	0.206294	0.022013	0	0.162011	0.134273	0.285501	0.196455
0	0	0.143411	0	0.134752	0.083333	0.100629	0.076512	0	0	0.362725	0.412301	0.142857	0	0	0	0	0	0.097561	0.1749	0.144902	0.25	0.127273	0.202703	0	0.12963	0.20075	0	0	0.219512	0.163636	0.145833	0	0.19281	0.182033	0	0.219512	0	0.268222	0.286031	0.35514	0.162281	0.267606	0.350114	0.048035	0	0.188369	0.122514	0.134328	0.228374
0	0	0	0	0.1	0.061947	0.085526	0.031746	0	0	0.330561	0.428571	0.341223	0	0	0	0	0.030405	0.095541	0.339713	0.401869	0	0.017544	0.058531	0	0.289593	0.405152	0	0	0.164384	0.204819	0.2983	0	0.15	0	0	0.421911	0	0.280864	0.276596	0.413613	0.103604	0.035197	0.392405	0.039427	0	0.167315	0.119843	0.316271	0.254682
0	0	0.194853	0	0.122661	0.193416	0.109489	0.050455	0	0.058824	0.245791	0.312741	0.232227	0	0	0	0	0.028986	0.256545	0.17207	0.265823	0.14786	0.109299	0.032609	0	0.359026	0.296296	0	0	0.278826	0.172529	0.186869	0	0.128571	0.261261	0	0.317254	0	0.255061	0.223709	0.295547	0.18	0.190476	0.337449	0.050876	0	0.240695	0.151399	0.218425	0.254072
0	0	0.239669	0	0.118421	0.292517	0.11332	0	0	0.118421	0.071429	0.105991	0.080074	0	0	0	0	0.082803	0.134328	0.066282	0.144165	0.547619	0.428571	0.083815	0	0.230366	0.096491	0	0	0.073298	0.157407	0.099554	0	0.216495	0.318681	0	0.034483	0	0.091181	0.111111	0.148825	0.368421	0.777778	0.046512	0	0	0.12835	0.064815	0.117117	0.126482
0	0	0	0	0.105263	0.36612	0	0	0	0	0.073298	0.060606	0.046512	0	0	0	0	0	0.032787	0.033898	0.057143	0.155556	0.236749	0	0	0.0625	0.057143	0	0	0.064639	0.057143	0.033898	0	0.173469	0.493506	0	0.079545	0	0.048951	0.068966	0.068966	0.354167	0.40625	0.066667	0	0	0.063492	0.013699	0.042553	0.047619
0	0	0.325967	0	0.149068	0.694215	0.391509	0.052632	0	0	0.108949	0.082803	0.205534	0	0	0	0	0.058824	0.094183	0.142433	0.055777	0.333333	0.314433	0	0	0	0.081633	0	0	0.047619	0.280193	0.190108	0	0.148148	0.282895	0	0.171367	0	0.027027	0.143552	0.140777	0.2	0.155914	0.103448	0.05314	0	0.215227	0.047923	0.152482	0.197605
0	0	0.412429	0	0.140351	0.530249	0.343612	0.068702	0	0	0.117424	0.07943	0.181989	0	0	0	0	0.149897	0.091644	0.125356	0.05364	0.37931	0.335013	0	0	0.072165	0.1	0	0	0.045455	0.247166	0.191554	0	0.185185	0.265432	0	0.164241	0	0.026316	0.134259	0.108597	0.294118	0.339286	0.098901	0.069364	0	0.209104	0.077223	0.169284	0.167608
0	0	0.033868	0	0.189873	0.060291	0.043873	0.089918	0	0	0.43469	0.40553	0.352381	0	0	0	0	0.042345	0.194631	0.266376	0.375546	0	0.016667	0.147327	0	0.263158	0.412556	0	0	0.336634	0.3125	0.365777	0	0.163166	0.04034	0	0.394336	0	0.402936	0.350711	0.41791	0.04	0.055777	0.407767	0.091743	0	0.171285	0.188525	0.327434	0.192504
0	0	0.525424	0	0.05919	0.617021	0.323877	0	0	0	0.038462	0.111111	0.050725	0	0	0	0	0.085106	0.055556	0.055635	0.037344	0.618257	0.375358	0.0699	0	0	0	0	0	0.051282	0.193317	0.131498	0	0.170635	0.196013	0	0	0	0.028169	0.122449	0.212121	0.282895	0.459854	0.196809	0	0	0.151079	0.066225	0.156716	0.225806
0	0	0.324503	0	0.074074	0.416309	0.151242	0	0	0.102662	0.042553	0.102564	0.142241	0	0	0	0	0.116505	0.092308	0.059908	0.150895	0.683168	0.409836	0.090343	0	0.217391	0.094891	0	0	0.049563	0.097561	0.095238	0	0.276596	0.178707	0	0.045455	0	0.103896	0.114286	0.21875	0.524664	0.699029	0.156069	0	0	0.111111	0.052632	0.156187	0.226415
0	0	0.291209	0	0.232877	0.075269	0	0.094378	0	0	0.03321	0	0.151631	0	0	0	0	0.167401	0.125541	0.098266	0	0.132597	0.101322	0.117562	0	0	0.056911	0	0	0	0.187215	0.098266	0	0.066434	0	0	0.29902	0	0	0.043084	0	0.102151	0.129032	0	0.104294	0	0.097724	0.11797	0.118881	0.213992
0	0	0.246459	0	0.122449	0.302817	0.115619	0	0	0.122449	0.072874	0.108491	0.122047	0	0	0	0	0.084599	0.121076	0.067251	0.147541	0.507937	0.407186	0.099554	0	0.18863	0.060606	0	0	0.075269	0.096197	0.117917	0	0.198347	0.330798	0	0.033058	0	0.121495	0.11399	0.178082	0.338028	0.748879	0.047619	0	0	0.130186	0.063123	0.123389	0.152263
[truncated: 125 more columns]
