# Supplementary material for: A new integrated framework for the identification of potential virus–drug associations
Source: Front Microbiol. 2023 Aug 22;14:1179414. doi: 10.3389/fmicb.2023.1179414 (PMC10478006; doi:10.3389/fmicb.2023.1179414)
Supplement: Supplementary file 1 [file Data_Sheet_1.ZIP › Supplementary material/Dataset DrugVirus/drug side effect similarity.xlsx]

## Sheet: Sheet1
1	0	0	0	0	0	0	0	0	0	0	0	0	0	0	0	0	0	0	0	0	0	0	0	0	0	0	0	0	0	0	0	0	0	0	0	0	0	0	0	0	0	0	0	0	0	0	0	0	0
0	1	0	0	0	0	0	0	0	0	0	0	0	0	0	0	0	0	0	0	0	0	0	0	0	0	0	0	0	0	0	0	0	0	0	0	0	0	0	0	0	0	0	0	0	0	0	0	0	0
0	0	1	0	0	0	0	0	0	0.165829	0.223485	0	0.56701	0	0	0	0	0	0	0.35023	0.364407	0	0	0.266055	0	0.0616438	0.202703	0	0	0	0.138983	0	0	0	0.0931677	0	0	0	0	0.166667	0.0784314	0.252708	0	0.152425	0	0	0	0.157143	0.393939	0.241259
0	0	0	1	0	0	0	0	0	0	0	0	0	0	0	0	0	0	0	0	0	0	0	0	0	0	0	0	0	0	0	0	0	0	0	0	0	0	0	0	0	0	0	0	0	0	0	0	0	0
0	0	0	0	1	0	0	0	0	0	0	0	0	0	0	0	0	0	0	0	0	0	0	0	0	0	0	0	0	0	0	0	0	0	0	0	0	0	0	0	0	0	0	0	0	0	0	0	0	0
0	0	0	0	0	1	0	0	0	0	0	0	0	0	0	0	0	0	0	0	0	0	0	0	0	0	0	0	0	0	0	0	0	0	0	0	0	0	0	0	0	0	0	0	0	0	0	0	0	0
0	0	0	0	0	0	1	0	0	0	0	0	0	0	0	0	0	0	0	0	0	0	0	0	0	0	0	0	0	0	0	0	0	0	0	0	0	0	0	0	0	0	0	0	0	0	0	0	0	0
0	0	0	0	0	0	0	1	0	0	0	0	0	0	0	0	0	0	0	0	0	0	0	0	0	0	0	0	0	0	0	0	0	0	0	0	0	0	0	0	0	0	0	0	0	0	0	0	0	0
0	0	0	0	0	0	0	0	1	0	0	0	0	0	0	0	0	0	0	0	0	0	0	0	0	0	0	0	0	0	0	0	0	0	0	0	0	0	0	0	0	0	0	0	0	0	0	0	0	0
0	0	0.165829	0	0	0	0	0	0	1	0.217228	0	0.134146	0	0	0	0	0	0	0.228346	0.197279	0	0	0.206751	0	0.16	0.210884	0	0	0	0.136594	0	0	0	0.1	0	0	0	0	0.210884	0.154696	0.257246	0	0.264865	0	0	0	0.129252	0.204082	0.20598
0	0	0.223485	0	0	0	0	0	0	0.217228	1	0	0.104089	0	0	0	0	0	0	0.263323	0.193966	0	0	0.253333	0	0.0551181	0.173554	0	0	0	0.224252	0	0	0	0.0421053	0	0	0	0	0.227679	0.12766	0.279883	0	0.234409	0	0	0	0.0852713	0.243697	0.256983
0	0	0	0	0	0	0	0	0	0	0	1	0	0	0	0	0	0	0	0	0	0	0	0	0	0	0	0	0	0	0	0	0	0	0	0	0	0	0	0	0	0	0	0	0	0	0	0	0	0
0	0	0.56701	0	0	0	0	0	0	0.134146	0.104089	0	1	0	0	0	0	0	0	0.25	0.273684	0	0	0.13242	0	0.0515464	0.192661	0	0	0	0.0703764	0	0	0	0.0677966	0	0	0	0	0.123967	0.017341	0.1	0	0.0934579	0	0	0	0.182796	0.260684	0.122034
0	0	0	0	0	0	0	0	0	0	0	0	0	1	0	0	0	0	0	0	0	0	0	0	0	0	0	0	0	0	0	0	0	0	0	0	0	0	0	0	0	0	0	0	0	0	0	0	0	0
0	0	0	0	0	0	0	0	0	0	0	0	0	0	1	0	0	0	0	0	0	0	0	0	0	0	0	0	0	0	0	0	0	0	0	0	0	0	0	0	0	0	0	0	0	0	0	0	0	0
0	0	0	0	0	0	0	0	0	0	0	0	0	0	0	1	0	0	0	0	0	0	0	0	0	0	0	0	0	0	0	0	0	0	0	0	0	0	0	0	0	0	0	0	0	0	0	0	0	0
0	0	0	0	0	0	0	0	0	0	0	0	0	0	0	0	1	0	0	0	0	0	0	0	0	0	0	0	0	0	0	0	0	0	0	0	0	0	0	0	0	0	0	0	0	0	0	0	0	0
0	0	0	0	0	0	0	0	0	0	0	0	0	0	0	0	0	1	0	0	0	0	0	0	0	0	0	0	0	0	0	0	0	0	0	0	0	0	0	0	0	0	0	0	0	0	0	0	0	0
0	0	0	0	0	0	0	0	0	0	0	0	0	0	0	0	0	0	1	0	0	0	0	0	0	0	0	0	0	0	0	0	0	0	0	0	0	0	0	0	0	0	0	0	0	0	0	0	0	0
0	0	0.35023	0	0	0	0	0	0	0.228346	0.263323	0	0.25	0	0	0	0	0	0	1	0.239234	0	0	0.340996	0	0.0675105	0.189427	0	0	0	0.234188	0	0	0	0.0873016	0	0	0	0	0.138776	0.106762	0.381757	0	0.329208	0	0	0	0.104603	0.588235	0.339683
0	0	0.364407	0	0	0	0	0	0	0.197279	0.193966	0	0.273684	0	0	0	0	0	0	0.239234	1	0	0	0.305882	0	0.0909091	0.270833	0	0	0	0.0982759	0	0	0	0.12381	0	0	0	0	0.211538	0.111111	0.246862	0	0.117359	0	0	0	0.337838	0.238494	0.194656
0	0	0	0	0	0	0	0	0	0	0	0	0	0	0	0	0	0	0	0	0	1	0	0	0	0	0	0	0	0	0	0	0	0	0	0	0	0	0	0	0	0	0	0	0	0	0	0	0	0
0	0	0	0	0	0	0	0	0	0	0	0	0	0	0	0	0	0	0	0	0	0	1	0	0	0	0	0	0	0	0	0	0	0	0	0	0	0	0	0	0	0	0	0	0	0	0	0	0	0
0	0	0.266055	0	0	0	0	0	0	0.206751	0.253333	0	0.13242	0	0	0	0	0	0	0.340996	0.305882	0	0	1	0	0.0735294	0.247312	0	0	0	0.195946	0	0	0	0.069869	0	0	0	0	0.161905	0.132231	0.360424	0	0.240093	0	0	0	0.147959	0.291803	0.253049
0	0	0	0	0	0	0	0	0	0	0	0	0	0	0	0	0	0	0	0	0	0	0	0	1	0	0	0	0	0	0	0	0	0	0	0	0	0	0	0	0	0	0	0	0	0	0	0	0	0
0	0	0.0616438	0	0	0	0	0	0	0.16	0.0551181	0	0.0515464	0	0	0	0	0	0	0.0675105	0.0909091	0	0	0.0735294	0	1	0.113636	0	0	0	0.0291262	0	0	0	0.0617284	0	0	0	0	0.0869565	0.0862069	0.0600707	0	0.0656934	0	0	0	0.0526316	0.0609319	0.0510204
0	0	0.202703	0	0	0	0	0	0	0.210884	0.173554	0	0.192661	0	0	0	0	0	0	0.189427	0.270833	0	0	0.247312	0	0.113636	1	0	0	0	0.083612	0	0	0	0.0672269	0	0	0	0	0.103175	0.125	0.146953	0	0.144304	0	0	0	0.0818182	0.163569	0.152482
0	0	0	0	0	0	0	0	0	0	0	0	0	0	0	0	0	0	0	0	0	0	0	0	0	0	0	1	0	0	0	0	0	0	0	0	0	0	0	0	0	0	0	0	0	0	0	0	0	0
0	0	0	0	0	0	0	0	0	0	0	0	0	0	0	0	0	0	0	0	0	0	0	0	0	0	0	0	1	0	0	0	0	0	0	0	0	0	0	0	0	0	0	0	0	0	0	0	0	0
0	0	0	0	0	0	0	0	0	0	0	0	0	0	0	0	0	0	0	0	0	0	0	0	0	0	0	0	0	1	0	0	0	0	0	0	0	0	0	0	0	0	0	0	0	0	0	0	0	0
0	0	0.138983	0	0	0	0	0	0	0.136594	0.224252	0	0.0703764	0	0	0	0	0	0	0.234188	0.0982759	0	0	0.195946	0	0.0291262	0.083612	0	0	0	1	0	0	0	0.0572831	0	0	0	0	0.0665584	0.0707547	0.31127	0	0.302892	0	0	0	0.0654362	0.290718	0.340074
0	0	0	0	0	0	0	0	0	0	0	0	0	0	0	0	0	0	0	0	0	0	0	0	0	0	0	0	0	0	0	1	0	0	0	0	0	0	0	0	0	0	0	0	0	0	0	0	0	0
0	0	0	0	0	0	0	0	0	0	0	0	0	0	0	0	0	0	0	0	0	0	0	0	0	0	0	0	0	0	0	0	1	0	0	0	0	0	0	0	0	0	0	0	0	0	0	0	0	0
0	0	0	0	0	0	0	0	0	0	0	0	0	0	0	0	0	0	0	0	0	0	0	0	0	0	0	0	0	0	0	0	0	1	0	0	0	0	0	0	0	0	0	0	0	0	0	0	0	0
0	0	0.0931677	0	0	0	0	0	0	0.1	0.0421053	0	0.0677966	0	0	0	0	0	0	0.0873016	0.12381	0	0	0.069869	0	0.0617284	0.0672269	0	0	0	0.0572831	0	0	0	1	0	0	0	0	0.0314961	0.062069	0.0931034	0	0.0540541	0	0	0	0.137931	0.0985915	0.0949153
0	0	0	0	0	0	0	0	0	0	0	0	0	0	0	0	0	0	0	0	0	0	0	0	0	0	0	0	0	0	0	0	0	0	0	1	0	0	0	0	0	0	0	0	0	0	0	0	0	0
0	0	0	0	0	0	0	0	0	0	0	0	0	0	0	0	0	0	0	0	0	0	0	0	0	0	0	0	0	0	0	0	0	0	0	0	1	0	0	0	0	0	0	0	0	0	0	0	0	0
0	0	0	0	0	0	0	0	0	0	0	0	0	0	0	0	0	0	0	0	0	0	0	0	0	0	0	0	0	0	0	0	0	0	0	0	0	1	0	0	0	0	0	0	0	0	0	0	0	0
0	0	0	0	0	0	0	0	0	0	0	0	0	0	0	0	0	0	0	0	0	0	0	0	0	0	0	0	0	0	0	0	0	0	0	0	0	0	1	0	0	0	0	0	0	0	0	0	0	0
0	0	0.166667	0	0	0	0	0	0	0.210884	0.227679	0	0.123967	0	0	0	0	0	0	0.138776	0.211538	0	0	0.161905	0	0.0869565	0.103175	0	0	0	0.0665584	0	0	0	0.0314961	0	0	0	0	1	0.125	0.137809	0	0.104513	0	0	0	0.14	0.109215	0.109272
0	0	0.0784314	0	0	0	0	0	0	0.154696	0.12766	0	0.017341	0	0	0	0	0	0	0.106762	0.111111	0	0	0.132231	0	0.0862069	0.125	0	0	0	0.0707547	0	0	0	0.062069	0	0	0	0	0.125	1	0.137705	0	0.125874	0	0	0	0.0492958	0.0851064	0.0755814
0	0	0.252708	0	0	0	0	0	0	0.257246	0.279883	0	0.1	0	0	0	0	0	0	0.381757	0.246862	0	0	0.360424	0	0.0600707	0.146953	0	0	0	0.31127	0	0	0	0.0931034	0	0	0	0	0.137809	0.137705	1	0	0.3975	0	0	0	0.117216	0.368098	0.326648
0	0	0	0	0	0	0	0	0	0	0	0	0	0	0	0	0	0	0	0	0	0	0	0	0	0	0	0	0	0	0	0	0	0	0	0	0	0	0	0	0	0	1	0	0	0	0	0	0	0
0	0	0.152425	0	0	0	0	0	0	0.264865	0.234409	0	0.0934579	0	0	0	0	0	0	0.329208	0.117359	0	0	0.240093	0	0.0656934	0.144304	0	0	0	0.302892	0	0	0	0.0540541	0	0	0	0	0.104513	0.125874	0.3975	0	1	0	0	0	0.0787589	0.304054	0.272921
0	0	0	0	0	0	0	0	0	0	0	0	0	0	0	0	0	0	0	0	0	0	0	0	0	0	0	0	0	0	0	0	0	0	0	0	0	0	0	0	0	0	0	0	1	0	0	0	0	0
0	0	0	0	0	0	0	0	0	0	0	0	0	0	0	0	0	0	0	0	0	0	0	0	0	0	0	0	0	0	0	0	0	0	0	0	0	0	0	0	0	0	0	0	0	1	0	0	0	0
0	0	0	0	0	0	0	0	0	0	0	0	0	0	0	0	0	0	0	0	0	0	0	0	0	0	0	0	0	0	0	0	0	0	0	0	0	0	0	0	0	0	0	0	0	0	1	0	0	0
0	0	0.157143	0	0	0	0	0	0	0.129252	0.0852713	0	0.182796	0	0	0	0	0	0	0.104603	0.337838	0	0	0.147959	0	0.0526316	0.0818182	0	0	0	0.0654362	0	0	0	0.137931	0	0	0	0	0.14	0.0492958	0.117216	0	0.0787589	0	0	0	1	0.123596	0.109929
0	0	0.393939	0	0	0	0	0	0	0.204082	0.243697	0	0.260684	0	0	0	0	0	0	0.588235	0.238494	0	0	0.291803	0	0.0609319	0.163569	0	0	0	0.290718	0	0	0	0.0985915	0	0	0	0	0.109215	0.0851064	0.368098	0	0.304054	0	0	0	0.123596	1	0.421222
0	0	0.241259	0	0	0	0	0	0	0.20598	0.256983	0	0.122034	0	0	0	0	0	0	0.339683	0.194656	0	0	0.253049	0	0.0510204	0.152482	0	0	0	0.340074	0	0	0	0.0949153	0	0	0	0	0.109272	0.0755814	0.326648	0	0.272921	0	0	0	0.109929	0.421222	1
0	0	0.290566	0	0	0	0	0	0	0.2	0.252101	0	0.137324	0	0	0	0	0	0	0.435714	0.203922	0	0	0.346021	0	0.0636042	0.190114	0	0	0	0.274276	0	0	0	0.0616883	0	0	0	0	0.119454	0.0978593	0.479452	0	0.373786	0	0	0	0.0905923	0.428105	0.310924
0	0	0	0	0	0	0	0	0	0	0	0	0	0	0	0	0	0	0	0	0	0	0	0	0	0	0	0	0	0	0	0	0	0	0	0	0	0	0	0	0	0	0	0	0	0	0	0	0	0
0	0	0.321168	0	0	0	0	0	0	0.11413	0.167315	0	0.236842	0	0	0	0	0	0	0.199153	0.316832	0	0	0.241206	0	0.0841121	0.135338	0	0	0	0.092869	0	0	0	0.0428571	0	0	0	0	0.125926	0.0693642	0.165493	0	0.108796	0	0	0	0.190476	0.219231	0.122977
0	0	0	0	0	0	0	0	0	0	0	0	0	0	0	0	0	0	0	0	0	0	0	0	0	0	0	0	0	0	0	0	0	0	0	0	0	0	0	0	0	0	0	0	0	0	0	0	0	0
0	0	0.282051	0	0	0	0	0	0	0.138889	0.0996016	0	0.351351	0	0	0	0	0	0	0.179245	0.391304	0	0	0.123153	0	0.0684932	0.141414	0	0	0	0.0543657	0	0	0	0.111111	0	0	0	0	0.128713	0.0272109	0.1	0	0.0680751	0	0	0	0.246377	0.191667	0.137546
0	0	0.234742	0	0	0	0	0	0	0.143443	0.175549	0	0.109524	0	0	0	0	0	0	0.225694	0.206704	0	0	0.343612	0	0.0756757	0.145729	0	0	0	0.130298	0	0	0	0.0357143	0	0	0	0	0.152284	0.127753	0.223602	0	0.155983	0	0	0	0.122995	0.183432	0.169972
0	0	0.340517	0	0	0	0	0	0	0.317992	0.26506	0	0.214592	0	0	0	0	0	0	0.571429	0.243243	0	0	0.339416	0	0.0753968	0.178862	0	0	0	0.228477	0	0	0	0.0848708	0	0	0	0	0.142308	0.0953947	0.401993	0	0.392765	0	0	0	0.100775	0.509363	0.333333
0	0	0	0	0	0	0	0	0	0	0	0	0	0	0	0	0	0	0	0	0	0	0	0	0	0	0	0	0	0	0	0	0	0	0	0	0	0	0	0	0	0	0	0	0	0	0	0	0	0
0	0	0	0	0	0	0	0	0	0	0	0	0	0	0	0	0	0	0	0	0	0	0	0	0	0	0	0	0	0	0	0	0	0	0	0	0	0	0	0	0	0	0	0	0	0	0	0	0	0
0	0	0	0	0	0	0	0	0	0	0	0	0	0	0	0	0	0	0	0	0	0	0	0	0	0	0	0	0	0	0	0	0	0	0	0	0	0	0	0	0	0	0	0	0	0	0	0	0	0
0	0	0	0	0	0	0	0	0	0	0	0	0	0	0	0	0	0	0	0	0	0	0	0	0	0	0	0	0	0	0	0	0	0	0	0	0	0	0	0	0	0	0	0	0	0	0	0	0	0
0	0	0.545455	0	0	0	0	0	0	0.13242	0.152318	0	0.390244	0	0	0	0	0	0	0.447761	0.385246	0	0	0.239316	0	0.0365854	0.132184	0	0	0	0.129934	0	0	0	0.107784	0	0	0	0	0.0913978	0.0438596	0.257951	0	0.157175	0	0	0	0.180556	0.374486	0.246575
0	0	0.358025	0	0	0	0	0	0	0.201005	0.182759	0	0.251701	0	0	0	0	0	0	0.321888	0.351562	0	0	0.269912	0	0.0632911	0.176829	0	0	0	0.193141	0	0	0	0.106509	0	0	0	0	0.0967742	0.0952381	0.245675	0	0.190931	0	0	0	0.197183	0.350598	0.234899
0	0	0.242424	0	0	0	0	0	0	0.170068	0.0992366	0	0.216495	0	0	0	0	0	0	0.145923	0.371795	0	0	0.133333	0	0.0581395	0.125	0	0	0	0.0641447	0	0	0	0.108911	0	0	0	0	0.125	0.0753425	0.116608	0	0.0765661	0	0	0	0.328571	0.146067	0.122378
0	0	0.323699	0	0	0	0	0	0	0.162037	0.238095	0	0.203704	0	0	0	0	0	0	0.29918	0.297872	0	0	0.268398	0	0.0606061	0.177515	0	0	0	0.20841	0	0	0	0.102273	0	0	0	0	0.118919	0.0515021	0.282143	0	0.175115	0	0	0	0.169935	0.303704	0.359073
0	0	0.352941	0	0	0	0	0	0	0.211957	0.267206	0	0.261194	0	0	0	0	0	0	0.33945	0.373913	0	0	0.331658	0	0.0875912	0.216783	0	0	0	0.162257	0	0	0	0.0875	0	0	0	0	0.152866	0.0974359	0.25	0	0.185366	0	0	0	0.260504	0.340164	0.276753
0	0	0.325758	0	0	0	0	0	0	0.276596	0.166667	0	0.347368	0	0	0	0	0	0	0.224215	0.418605	0	0	0.282609	0	0.114583	0.294118	0	0	0	0.112457	0	0	0	0.0534351	0	0	0	0	0.223214	0.0654762	0.2	0	0.134474	0	0	0	0.234043	0.242915	0.170213
0	0	0	0	0	0	0	0	0	0	0	0	0	0	0	0	0	0	0	0	0	0	0	0	0	0	0	0	0	0	0	0	0	0	0	0	0	0	0	0	0	0	0	0	0	0	0	0	0	0
0	0	0	0	0	0	0	0	0	0	0	0	0	0	0	0	0	0	0	0	0	0	0	0	0	0	0	0	0	0	0	0	0	0	0	0	0	0	0	0	0	0	0	0	0	0	0	0	0	0
0	0	0	0	0	0	0	0	0	0	0	0	0	0	0	0	0	0	0	0	0	0	0	0	0	0	0	0	0	0	0	0	0	0	0	0	0	0	0	0	0	0	0	0	0	0	0	0	0	0
0	0	0.158301	0	0	0	0	0	0	0.195519	0.235294	0	0.077634	0	0	0	0	0	0	0.3147	0.109804	0	0	0.258065	0	0.0449438	0.108949	0	0	0	0.359238	0	0	0	0.0506329	0	0	0	0	0.0796296	0.119318	0.451025	0	0.656471	0	0	0	0.0594796	0.294455	0.25448
0	0	0.313187	0	0	0	0	0	0	0.217391	0.261029	0	0.207101	0	0	0	0	0	0	0.325103	0.319444	0	0	0.379808	0	0.0697674	0.269231	0	0	0	0.199288	0	0	0	0.0777202	0	0	0	0	0.159341	0.126168	0.316364	0	0.255696	0	0	0	0.175	0.35249	0.291667
0	0	0.207965	0	0	0	0	0	0	0.207048	0.159639	0	0.154229	0	0	0	0	0	0	0.278388	0.222222	0	0	0.255814	0	0.0612245	0.202128	0	0	0	0.193493	0	0	0	0.0966184	0	0	0	0	0.0789474	0.108333	0.29097	0	0.24105	0	0	0	0.131579	0.239748	0.231707
0	0	0.485437	0	0	0	0	0	0	0.14557	0.101124	0	1.2381	0	0	0	0	0	0	0.285714	0.361446	0	0	0.140845	0	0.0786517	0.162162	0	0	0	0.0765391	0	0	0	0.125	0	0	0	0	0.13913	0.030303	0.126761	0	0.0971564	0	0	0	0.191011	0.3	0.141343
0	0	0.277228	0	0	0	0	0	0	0.239437	0.22	0	0.133005	0	0	0	0	0	0	0.273063	0.283951	0	0	0.364865	0	0.0879121	0.201087	0	0	0	0.207746	0	0	0	0.0604651	0	0	0	0	0.126214	0.0813008	0.502146	0	0.298701	0	0	0	0.103093	0.301038	0.259615
0	0	0.261484	0	0	0	0	0	0	0.255245	0.300292	0	0.119205	0	0	0	0	0	0	0.37013	0.233202	0	0	0.424354	0	0.0687285	0.162544	0	0	0	0.312169	0	0	0	0.0966667	0	0	0	0	0.122924	0.101493	0.614504	0	0.335616	0	0	0	0.111498	0.395062	0.356522
0	0	0.254335	0	0	0	0	0	0	0.161616	0.199262	0	0.153846	0	0	0	0	0	0	0.25	0.304	0	0	0.242152	0	0.070922	0.121212	0	0	0	0.15078	0	0	0	0.0949367	0	0	0	0	0.128834	0.0574163	0.25	0	0.156542	0	0	0	0.180451	0.221831	0.271062
0	0	0.313131	0	0	0	0	0	0	0.187234	0.238255	0	0.165829	0	0	0	0	0	0	0.228669	0.308642	0	0	0.271654	0	0.0441176	0.145631	0	0	0	0.217314	0	0	0	0.0900474	0	0	0	0	0.121495	0.0610687	0.273616	0	0.167024	0	0	0	0.157609	0.282392	0.303333
0	0	0	0	0	0	0	0	0	0	0	0	0	0	0	0	0	0	0	0	0	0	0	0	0	0	0	0	0	0	0	0	0	0	0	0	0	0	0	0	0	0	0	0	0	0	0	0	0	0
0	0	0	0	0	0	0	0	0	0	0	0	0	0	0	0	0	0	0	0	0	0	0	0	0	0	0	0	0	0	0	0	0	0	0	0	0	0	0	0	0	0	0	0	0	0	0	0	0	0
0	0	0.00740741	0	0	0	0	0	0	0.0227273	0.0161943	0	0.0128205	0	0	0	0	0	0	0.0127119	0.0133333	0	0	0.0149254	0	0.0285714	0.0126582	0	0	0	0.00646204	0	0	0	0.016129	0	0	0	0	0.025974	0.0190476	0.00699301	0	0.00694444	0	0	0	0.0181818	0.0070922	0.0138408
0	0	0	0	0	0	0	0	0	0	0	0	0	0	0	0	0	0	0	0	0	0	0	0	0	0	0	0	0	0	0	0	0	0	0	0	0	0	0	0	0	0	0	0	0	0	0	0	0	0
0	0	0.219251	0	0	0	0	0	0	0.25	0.247104	0	0.146341	0	0	0	0	0	0	0.208333	0.192053	0	0	0.209205	0	0.0827586	0.161491	0	0	0	0.115073	0	0	0	0.0903614	0	0	0	0	0.410256	0.13089	0.185065	0	0.169014	0	0	0	0.151724	0.178571	0.172414
0	0	0	0	0	0	0	0	0	0	0	0	0	0	0	0	0	0	0	0	0	0	0	0	0	0	0	0	0	0	0	0	0	0	0	0	0	0	0	0	0	0	0	0	0	0	0	0	0	0
0	0	0.27044	0	0	0	0	0	0	0.187675	0.287565	0	0.131195	0	0	0	0	0	0	0.382789	0.216667	0	0	0.353659	0	0.0477528	0.149701	0	0	0	0.421053	0	0	0	0.0940171	0	0	0	0	0.112994	0.120968	0.410765	0	0.332632	0	0	0	0.11747	0.465257	0.613014
0	0	0.37931	0	0	0	0	0	0	0.162963	0.204748	0	0.257576	0	0	0	0	0	0	0.431452	0.277487	0	0	0.337255	0	0.0660793	0.193548	0	0	0	0.223932	0	0	0	0.0867769	0	0	0	0	0.0996016	0.077193	0.327922	0	0.258065	0	0	0	0.104803	0.496063	0.295385
0	0	0.220779	0	0	0	0	0	0	0.190083	0.259259	0	0.0948276	0	0	0	0	0	0	0.271127	0.2	0	0	0.290196	0	0.0913706	0.217617	0	0	0	0.215652	0	0	0	0.107477	0	0	0	0	0.162679	0.13278	0.294118	0	0.227064	0	0	0	0.0883721	0.243827	0.263158
0	0	0	0	0	0	0	0	0	0	0	0	0	0	0	0	0	0	0	0	0	0	0	0	0	0	0	0	0	0	0	0	0	0	0	0	0	0	0	0	0	0	0	0	0	0	0	0	0	0
0	0	0.271605	0	0	0	0	0	0	0.223077	0.258462	0	0.1625	0	0	0	0	0	0	0.327586	0.225806	0	0	0.333333	0	0.0705394	0.215247	0	0	0	0.252174	0	0	0	0.0763359	0	0	0	0	0.11583	0.126354	0.340764	0	0.278802	0	0	0	0.112033	0.373333	0.343849
0	0	0	0	0	0	0	0	0	0	0	0	0	0	0	0	0	0	0	0	0	0	0	0	0	0	0	0	0	0	0	0	0	0	0	0	0	0	0	0	0	0	0	0	0	0	0	0	0	0
0	0	0.342593	0	0	0	0	0	0	0.270042	0.314189	0	0.188341	0	0	0	0	0	0	0.398467	0.317204	0	0	0.42735	0	0.059322	0.226415	0	0	0	0.267986	0	0	0	0.0890688	0	0	0	0	0.152542	0.131579	0.433213	0	0.325062	0	0	0	0.145455	0.40636	0.385135
0	0	0.30137	0	0	0	0	0	0	0.203593	0.133094	0	0.155556	0	0	0	0	0	0	0.16996	0.25	0	0	0.216981	0	0.12037	0.184615	0	0	0	0.107383	0	0	0	0.047619	0	0	0	0	0.144928	0.113095	0.208791	0	0.135392	0	0	0	0.111111	0.167247	0.165541
0	0	0	0	0	0	0	0	0	0	0	0	0	0	0	0	0	0	0	0	0	0	0	0	0	0	0	0	0	0	0	0	0	0	0	0	0	0	0	0	0	0	0	0	0	0	0	0	0	0
0	0	0	0	0	0	0	0	0	0	0	0	0	0	0	0	0	0	0	0	0	0	0	0	0	0	0	0	0	0	0	0	0	0	0	0	0	0	0	0	0	0	0	0	0	0	0	0	0	0
0	0	0	0	0	0	0	0	0	0	0	0	0	0	0	0	0	0	0	0	0	0	0	0	0	0	0	0	0	0	0	0	0	0	0	0	0	0	0	0	0	0	0	0	0	0	0	0	0	0
0	0	0.8	0	0	0	0	0	0	0.1875	0.239748	0	0.354651	0	0	0	0	0	0	0.50885	0.303867	0	0	0.359184	0	0.0730594	0.219512	0	0	0	0.211506	0	0	0	0.0840336	0	0	0	0	0.144105	0.133333	0.381119	0	0.28744	0	0	0	0.130233	0.484252	0.267267
0	0	0.357798	0	0	0	0	0	0	0.186813	0.232143	0	0.16318	0	0	0	0	0	0	0.352313	0.262136	0	0	0.367188	0	0.0569106	0.179487	0	0	0	0.276978	0	0	0	0.0856031	0	0	0	0	0.116279	0.104895	0.418118	0	0.286713	0	0	0	0.15625	0.368771	0.344937
0	0	0	0	0	0	0	0	0	0	0	0	0	0	0	0	0	0	0	0	0	0	0	0	0	0	0	0	0	0	0	0	0	0	0	0	0	0	0	0	0	0	0	0	0	0	0	0	0	0
0	0	0	0	0	0	0	0	0	0	0	0	0	0	0	0	0	0	0	0	0	0	0	0	0	0	0	0	0	0	0	0	0	0	0	0	0	0	0	0	0	0	0	0	0	0	0	0	0	0
0	0	0	0	0	0	0	0	0	0	0	0	0	0	0	0	0	0	0	0	0	0	0	0	0	0	0	0	0	0	0	0	0	0	0	0	0	0	0	0	0	0	0	0	0	0	0	0	0	0
0	0	0.305732	0	0	0	0	0	0	0.161458	0.233202	0	0.190141	0	0	0	0	0	0	0.221774	0.324786	0	0	0.311558	0	0.102362	0.22963	0	0	0	0.126476	0	0	0	0.0487805	0	0	0	0	0.198582	0.121547	0.235507	0	0.162679	0	0	0	0.140741	0.228261	0.177049
0	0	0	0	0	0	0	0	0	0	0	0	0	0	0	0	0	0	0	0	0	0	0	0	0	0	0	0	0	0	0	0	0	0	0	0	0	0	0	0	0	0	0	0	0	0	0	0	0	0
0	0	0	0	0	0	0	0	0	0	0	0	0	0	0	0	0	0	0	0	0	0	0	0	0	0	0	0	0	0	0	0	0	0	0	0	0	0	0	0	0	0	0	0	0	0	0	0	0	0
0	0	0.26616	0	0	0	0	0	0	0.139241	0.16285	0	0.203252	0	0	0	0	0	0	0.247059	0.183267	0	0	0.218845	0	0.0353357	0.121864	0	0	0	0.212121	0	0	0	0.0536913	0	0	0	0	0.0921502	0.0769231	0.231579	0	0.192913	0	0	0	0.118774	0.331325	0.238845
0	0	0.301676	0	0	0	0	0	0	0.347059	0.252788	0	0.176471	0	0	0	0	0	0	0.265625	0.232258	0	0	0.279476	0	0.0880503	0.208589	0	0	0	0.17801	0	0	0	0.0944444	0	0	0	0	0.191617	0.0913242	0.291367	0	0.242424	0	0	0	0.150943	0.284173	0.247492
0	0	0.185273	0	0	0	0	0	0	0.293956	0.257081	0	0.0963303	0	0	0	0	0	0	0.323671	0.161125	0	0	0.247113	0	0.058548	0.140049	0	0	0	0.405772	0	0	0	0.0833333	0	0	0	0	0.0933941	0.0852878	0.460526	0	0.619898	0	0	0	0.0847059	0.398515	0.335601
0	0	0.237838	0	0	0	0	0	0	0.221053	0.158249	0	0.22	0	0	0	0	0	0	0.256	0.266187	0	0	0.255507	0	0.0653595	0.280576	0	0	0	0.165794	0	0	0	0.109756	0	0	0	0	0.106145	0.0805687	0.219595	0	0.158257	0	0	0	0.194245	0.270073	0.238908
0	0	0.260417	0	0	0	0	0	0	0.151111	0.253676	0	0.121693	0	0	0	0	0	0	0.249057	0.24359	0	0	0.378641	0	0.0714286	0.186047	0	0	0	0.136808	0	0	0	0.0502513	0	0	0	0	0.202381	0.16	0.275261	0	0.160356	0	0	0	0.109195	0.204473	0.197531
0	0	0.261084	0	0	0	0	0	0	0.162393	0.243902	0	0.117647	0	0	0	0	0	0	0.234043	0.254545	0	0	0.342222	0	0.0648649	0.198895	0	0	0	0.20708	0	0	0	0.0841584	0	0	0	0	0.123153	0.0978723	0.285714	0	0.202765	0	0	0	0.10582	0.268456	0.300341
0	0	0	0	0	0	0	0	0	0	0	0	0	0	0	0	0	0	0	0	0	0	0	0	0	0	0	0	0	0	0	0	0	0	0	0	0	0	0	0	0	0	0	0	0	0	0	0	0	0
0	0	0	0	0	0	0	0	0	0	0	0	0	0	0	0	0	0	0	0	0	0	0	0	0	0	0	0	0	0	0	0	0	0	0	0	0	0	0	0	0	0	0	0	0	0	0	0	0	0
0	0	0	0	0	0	0	0	0	0	0	0	0	0	0	0	0	0	0	0	0	0	0	0	0	0	0	0	0	0	0	0	0	0	0	0	0	0	0	0	0	0	0	0	0	0	0	0	0	0
0	0	0.523438	0	0	0	0	0	0	0.188482	0.188406	0	0.47619	0	0	0	0	0	0	0.481283	0.418182	0	0	0.298077	0	0.0547945	0.225352	0	0	0	0.141638	0	0	0	0.117647	0	0	0	0	0.135802	0.0571429	0.277154	0	0.212658	0	0	0	0.189394	0.447005	0.248227
0	0	0.563025	0	0	0	0	0	0	0.128713	0.22179	0	0.460784	0	0	0	0	0	0	0.313636	0.324786	0	0	0.280193	0	0.0583942	0.119497	0	0	0	0.104065	0	0	0	0.0555556	0	0	0	0	0.17931	0.0487805	0.181208	0	0.129545	0	0	0	0.192	0.317073	0.186047
0	0	0	0	0	0	0	0	0	0	0	0	0	0	0	0	0	0	0	0	0	0	0	0	0	0	0	0	0	0	0	0	0	0	0	0	0	0	0	0	0	0	0	0	0	0	0	0	0	0
0	0	0.236641	0	0	0	0	0	0	0.164384	0.129555	0	0.18	0	0	0	0	0	0	0.189815	0.363636	0	0	0.226519	0	0.19403	0.413333	0	0	0	0.0778342	0	0	0	0.0769231	0	0	0	0	0.106195	0.120301	0.209016	0	0.126904	0	0	0	0.134831	0.162791	0.151292
0	0	0	0	0	0	0	0	0	0	0	0	0	0	0	0	0	0	0	0	0	0	0	0	0	0	0	0	0	0	0	0	0	0	0	0	0	0	0	0	0	0	0	0	0	0	0	0	0	0
0	0	0	0	0	0	0	0	0	0	0	0	0	0	0	0	0	0	0	0	0	0	0	0	0	0	0	0	0	0	0	0	0	0	0	0	0	0	0	0	0	0	0	0	0	0	0	0	0	0
0	0	0	0	0	0	0	0	0	0	0	0	0	0	0	0	0	0	0	0	0	0	0	0	0	0	0	0	0	0	0	0	0	0	0	0	0	0	0	0	0	0	0	0	0	0	0	0	0	0
0	0	0	0	0	0	0	0	0	0	0	0	0	0	0	0	0	0	0	0	0	0	0	0	0	0	0	0	0	0	0	0	0	0	0	0	0	0	0	0	0	0	0	0	0	0	0	0	0	0
0	0	0.284848	0	0	0	0	0	0	0.214286	0.185455	0	0.155844	0	0	0	0	0	0	0.2	0.296	0	0	0.302439	0	0.0559441	0.154839	0	0	0	0.149047	0	0	0	0.111842	0	0	0	0	0.181208	0.0984456	0.251825	0	0.157277	0	0	0	0.216	0.233813	0.191419
0	0	0	0	0	0	0	0	0	0	0	0	0	0	0	0	0	0	0	0	0	0	0	0	0	0	0	0	0	0	0	0	0	0	0	0	0	0	0	0	0	0	0	0	0	0	0	0	0	0
0	0	0.221374	0	0	0	0	0	0	0.219697	0.136929	0	0.285714	0	0	0	0	0	0	0.150442	0.337662	0	0	0.2	0	0.126761	0.158416	0	0	0	0.0764007	0	0	0	0.0576923	0	0	0	0	0.2	0.0402685	0.133333	0	0.106436	0	0	0	0.289855	0.165354	0.120996
0	0	0	0	0	0	0	0	0	0	0	0	0	0	0	0	0	0	0	0	0	0	0	0	0	0	0	0	0	0	0	0	0	0	0	0	0	0	0	0	0	0	0	0	0	0	0	0	0	0
0	0	0	0	0	0	0	0	0	0	0	0	0	0	0	0	0	0	0	0	0	0	0	0	0	0	0	0	0	0	0	0	0	0	0	0	0	0	0	0	0	0	0	0	0	0	0	0	0	0
0	0	0	0	0	0	0	0	0	0	0	0	0	0	0	0	0	0	0	0	0	0	0	0	0	0	0	0	0	0	0	0	0	0	0	0	0	0	0	0	0	0	0	0	0	0	0	0	0	0
0	0	0	0	0	0	0	0	0	0	0	0	0	0	0	0	0	0	0	0	0	0	0	0	0	0	0	0	0	0	0	0	0	0	0	0	0	0	0	0	0	0	0	0	0	0	0	0	0	0
0	0	0.204276	0	0	0	0	0	0	0.16	0.226994	0	0.106335	0	0	0	0	0	0	0.3725	0.148418	0	0	0.272727	0	0.0441501	0.114416	0	0	0	0.425641	0	0	0	0.0652174	0	0	0	0	0.0749465	0.0661323	0.409756	0	0.379921	0	0	0	0.0842825	0.418317	0.402878
0	0	0.118919	0	0	0	0	0	0	0.321429	0.202429	0	0.0657895	0	0	0	0	0	0	0.132576	0.116788	0	0	0.201878	0	0.138614	0.239316	0	0	0	0.0845528	0	0	0	0.0492958	0	0	0	0	0.239316	0.27907	0.15411	0	0.152709	0	0	0	0.0775194	0.109677	0.113565
0	0	0	0	0	0	0	0	0	0	0	0	0	0	0	0	0	0	0	0	0	0	0	0	0	0	0	0	0	0	0	0	0	0	0	0	0	0	0	0	0	0	0	0	0	0	0	0	0	0
0	0	0	0	0	0	0	0	0	0	0	0	0	0	0	0	0	0	0	0	0	0	0	0	0	0	0	0	0	0	0	0	0	0	0	0	0	0	0	0	0	0	0	0	0	0	0	0	0	0
0	0	0.191617	0	0	0	0	0	0	0.110526	0.0996564	0	0.159091	0	0	0	0	0	0	0.182927	0.284404	0	0	0.174888	0	0.0598291	0.288288	0	0	0	0.0998336	0	0	0	0.0486111	0	0	0	0	0.0573248	0.0607735	0.180851	0	0.171717	0	0	0	0.156522	0.155172	0.171821
0	0	0.321138	0	0	0	0	0	0	0.200692	0.209239	0	0.208163	0	0	0	0	0	0	0.418773	0.216667	0	0	0.25	0	0.0547445	0.149254	0	0	0	0.230392	0	0	0	0.0766551	0	0	0	0	0.104167	0.0628743	0.284507	0	0.274725	0	0	0	0.113636	0.63786	0.292135
0	0	0	0	0	0	0	0	0	0	0	0	0	0	0	0	0	0	0	0	0	0	0	0	0	0	0	0	0	0	0	0	0	0	0	0	0	0	0	0	0	0	0	0	0	0	0	0	0	0
0	0	0.222222	0	0	0	0	0	0	0.160714	0.111913	0	0.288462	0	0	0	0	0	0	0.190678	0.29703	0	0	0.152466	0	0.0654206	0.120301	0	0	0	0.122592	0	0	0	0.116667	0	0	0	0	0.111111	0.0331492	0.163121	0	0.104167	0	0	0	0.292135	0.252033	0.229885
0	0	0	0	0	0	0	0	0	0	0	0	0	0	0	0	0	0	0	0	0	0	0	0	0	0	0	0	0	0	0	0	0	0	0	0	0	0	0	0	0	0	0	0	0	0	0	0	0	0
0	0	0.244275	0	0	0	0	0	0	0.207729	0.23382	0	0.116822	0	0	0	0	0	0	0.358209	0.135593	0	0	0.27791	0	0.0449438	0.125296	0	0	0	0.421955	0	0	0	0.0688889	0	0	0	0	0.0890869	0.0963597	0.387019	0	0.442553	0	0	0	0.0778032	0.441026	0.344671
0	0	0.369748	0	0	0	0	0	0	0.141975	0.0909091	0	0.461538	0	0	0	0	0	0	0.235849	0.307692	0	0	0.13242	0	0.0631579	0.145299	0	0	0	0.0558214	0	0	0	0.109091	0	0	0	0	0.0852713	0.0295858	0.104027	0	0.0720721	0	0	0	0.229885	0.212	0.117845
0	0	0.157895	0	0	0	0	0	0	0.358974	0.141129	0	0.144144	0	0	0	0	0	0	0.215962	0.214286	0	0	0.225806	0	0.194444	0.423077	0	0	0	0.0887372	0	0	0	0.0825688	0	0	0	0	0.166667	0.123188	0.176245	0	0.16095	0	0	0	0.112245	0.153558	0.142857
0	0	0.258675	0	0	0	0	0	0	0.239264	0.218225	0	0.150307	0	0	0	0	0	0	0.463816	0.164038	0	0	0.347692	0	0.058651	0.166144	0	0	0	0.335628	0	0	0	0.0730337	0	0	0	0	0.091922	0.104	0.665441	0	0.487374	0	0	0	0.0914454	0.415698	0.303258
0	0	0	0	0	0	0	0	0	0	0	0	0	0	0	0	0	0	0	0	0	0	0	0	0	0	0	0	0	0	0	0	0	0	0	0	0	0	0	0	0	0	0	0	0	0	0	0	0	0
0	0	0	0	0	0	0	0	0	0	0	0	0	0	0	0	0	0	0	0	0	0	0	0	0	0	0	0	0	0	0	0	0	0	0	0	0	0	0	0	0	0	0	0	0	0	0	0	0	0
0	0	0.309375	0	0	0	0	0	0	0.174026	0.229358	0	0.18806	0	0	0	0	0	0	0.424332	0.185629	0	0	0.290323	0	0.0386598	0.131148	0	0	0	0.348485	0	0	0	0.0870712	0	0	0	0	0.0923077	0.0697674	0.429363	0	0.369427	0	0	0	0.0951087	0.519878	0.351759
0	0	0	0	0	0	0	0	0	0	0	0	0	0	0	0	0	0	0	0	0	0	0	0	0	0	0	0	0	0	0	0	0	0	0	0	0	0	0	0	0	0	0	0	0	0	0	0	0	0
0	0	0	0	0	0	0	0	0	0	0	0	0	0	0	0	0	0	0	0	0	0	0	0	0	0	0	0	0	0	0	0	0	0	0	0	0	0	0	0	0	0	0	0	0	0	0	0	0	0
0	0	0	0	0	0	0	0	0	0	0	0	0	0	0	0	0	0	0	0	0	0	0	0	0	0	0	0	0	0	0	0	0	0	0	0	0	0	0	0	0	0	0	0	0	0	0	0	0	0
0	0	0.343558	0	0	0	0	0	0	0.169903	0.295547	0	0.217105	0	0	0	0	0	0	0.266129	0.284672	0	0	0.333333	0	0.0794702	0.215686	0	0	0	0.153846	0	0	0	0.0430108	0	0	0	0	0.188679	0.108374	0.248252	0	0.195652	0	0	0	0.137255	0.285185	0.222591
0	0	0.261538	0	0	0	0	0	0	0.271318	0.117188	0	0.212121	0	0	0	0	0	0	0.204651	0.3625	0	0	0.205263	0	0.128205	0.22449	0	0	0	0.0951557	0	0	0	0.14433	0	0	0	0	0.145455	0.0666667	0.157303	0	0.131646	0	0	0	0.276316	0.225941	0.172932
0	0	0.274419	0	0	0	0	0	0	0.173387	0.229773	0	0.176471	0	0	0	0	0	0	0.29927	0.271186	0	0	0.290196	0	0.0469484	0.156398	0	0	0	0.205832	0	0	0	0.101852	0	0	0	0	0.0995671	0.0842912	0.264151	0	0.198238	0	0	0	0.15544	0.406015	0.352941
0	0	0.547619	0	0	0	0	0	0	0.159204	0.167832	0	0.4	0	0	0	0	0	0	0.41791	0.37931	0	0	0.266055	0	0.0774648	0.212329	0	0	0	0.143345	0	0	0	0.0718563	0	0	0	0	0.104651	0.0728155	0.263736	0	0.194103	0	0	0	0.166667	0.386266	0.170886
0	0	0.218069	0	0	0	0	0	0	0.138122	0.207824	0	0.119632	0	0	0	0	0	0	0.260753	0.203509	0	0	0.269565	0	0.0356083	0.115502	0	0	0	0.296482	0	0	0	0.0987654	0	0	0	0	0.0704225	0.0652742	0.291237	0	0.229885	0	0	0	0.116505	0.371429	0.415929
0	0	0	0	0	0	0	0	0	0	0	0	0	0	0	0	0	0	0	0	0	0	0	0	0	0	0	0	0	0	0	0	0	0	0	0	0	0	0	0	0	0	0	0	0	0	0	0	0	0
0	0	0.25641	0	0	0	0	0	0	0.140794	0.228395	0	0.142857	0	0	0	0	0	0	0.233227	0.235	0	0	0.251773	0	0.0474138	0.165179	0	0	0	0.187296	0	0	0	0.059761	0	0	0	0	0.110656	0.0739437	0.252226	0	0.178054	0	0	0	0.0805085	0.250746	0.260355
0	0	0	0	0	0	0	0	0	0	0	0	0	0	0	0	0	0	0	0	0	0	0	0	0	0	0	0	0	0	0	0	0	0	0	0	0	0	0	0	0	0	0	0	0	0	0	0	0	0
0	0	0	0	0	0	0	0	0	0	0	0	0	0	0	0	0	0	0	0	0	0	0	0	0	0	0	0	0	0	0	0	0	0	0	0	0	0	0	0	0	0	0	0	0	0	0	0	0	0
0	0	0.264368	0	0	0	0	0	0	0.280702	0.20073	0	0.201342	0	0	0	0	0	0	0.317181	0.419643	0	0	0.292453	0	0.0928571	0.25	0	0	0	0.18231	0	0	0	0.130719	0	0	0	0	0.13253	0.0833333	0.334661	0	0.217722	0	0	0	0.262295	0.346939	0.294776
0	0	0	0	0	0	0	0	0	0	0	0	0	0	0	0	0	0	0	0	0	0	0	0	0	0	0	0	0	0	0	0	0	0	0	0	0	0	0	0	0	0	0	0	0	0	0	0	0	0
0	0	0.481481	0	0	0	0	0	0	0.158416	0.158076	0	0.396552	0	0	0	0	0	0	0.453608	0.40708	0	0	0.257919	0	0.0463576	0.165605	0	0	0	0.134454	0	0	0	0.107595	0	0	0	0	0.104046	0.0410959	0.246429	0	0.164319	0	0	0	0.185185	0.392241	0.250883
0	0	0	0	0	0	0	0	0	0	0	0	0	0	0	0	0	0	0	0	0	0	0	0	0	0	0	0	0	0	0	0	0	0	0	0	0	0	0	0	0	0	0	0	0	0	0	0	0	0
0	0	0	0	0	0	0	0	0	0	0	0	0	0	0	0	0	0	0	0	0	0	0	0	0	0	0	0	0	0	0	0	0	0	0	0	0	0	0	0	0	0	0	0	0	0	0	0	0	0
0	0	0	0	0	0	0	0	0	0	0	0	0	0	0	0	0	0	0	0	0	0	0	0	0	0	0	0	0	0	0	0	0	0	0	0	0	0	0	0	0	0	0	0	0	0	0	0	0	0
0	0	0	0	0	0	0	0	0	0	0	0	0	0	0	0	0	0	0	0	0	0	0	0	0	0	0	0	0	0	0	0	0	0	0	0	0	0	0	0	0	0	0	0	0	0	0	0	0	0
0	0	0.572519	0	0	0	0	0	0	0.152778	0.185567	0	0.449153	0	0	0	0	0	0	0.369369	0.370079	0	0	0.273128	0	0.0552147	0.142857	0	0	0	0.161235	0	0	0	0.0909091	0	0	0	0	0.114754	0.0572687	0.2	0	0.149554	0	0	0	0.193103	0.553922	0.279152
0	0	0.371429	0	0	0	0	0	0	0.19209	0.20155	0	0.21374	0	0	0	0	0	0	0.262009	0.384615	0	0	0.285	0	0.0806452	0.181159	0	0	0	0.153025	0	0	0	0.106383	0	0	0	0	0.135135	0.0744681	0.249057	0	0.176179	0	0	0	0.288462	0.282869	0.295276
0	0	0.189024	0	0	0	0	0	0	0.232258	0.18254	0	0.165354	0	0	0	0	0	0	0.14902	0.20339	0	0	0.137931	0	0.0727273	0.196721	0	0	0	0.110922	0	0	0	0.0666667	0	0	0	0	0.107143	0.05	0.164912	0	0.160401	0	0	0	0.151786	0.176895	0.214815
0	0	0.244565	0	0	0	0	0	0	0.18408	0.140523	0	0.18239	0	0	0	0	0	0	0.23166	0.323077	0	0	0.216667	0	0.0576923	0.156627	0	0	0	0.172535	0	0	0	0.124224	0	0	0	0	0.0797872	0.0540541	0.254417	0	0.163972	0	0	0	0.192857	0.304183	0.347656
0	0	0	0	0	0	0	0	0	0	0	0	0	0	0	0	0	0	0	0	0	0	0	0	0	0	0	0	0	0	0	0	0	0	0	0	0	0	0	0	0	0	0	0	0	0	0	0	0	0
0	0	0	0	0	0	0	0	0	0	0	0	0	0	0	0	0	0	0	0	0	0	0	0	0	0	0	0	0	0	0	0	0	0	0	0	0	0	0	0	0	0	0	0	0	0	0	0	0	0
0	0	0	0	0	0	0	0	0	0	0	0	0	0	0	0	0	0	0	0	0	0	0	0	0	0	0	0	0	0	0	0	0	0	0	0	0	0	0	0	0	0	0	0	0	0	0	0	0	0
0	0	0.32243	0	0	0	0	0	0	0.305936	0.234375	0	0.133047	0	0	0	0	0	0	0.349442	0.260417	0	0	0.357724	0	0.0779817	0.191589	0	0	0	0.27963	0	0	0	0.125561	0	0	0	0	0.143478	0.137795	0.556485	0	0.302211	0	0	0	0.166667	0.385159	0.370748
0	0	0.202073	0	0	0	0	0	0	0.231183	0.233962	0	0.122093	0	0	0	0	0	0	0.240157	0.198675	0	0	0.257778	0	0.115108	0.308271	0	0	0	0.152659	0	0	0	0.0755814	0	0	0	0	0.151515	0.163934	0.206667	0	0.225888	0	0	0	0.0931677	0.234266	0.220736
0	0	0	0	0	0	0	0	0	0	0	0	0	0	0	0	0	0	0	0	0	0	0	0	0	0	0	0	0	0	0	0	0	0	0	0	0	0	0	0	0	0	0	0	0	0	0	0	0	0
0	0	0.178042	0	0	0	0	0	0	0.20679	0.199513	0	0.0813953	0	0	0	0	0	0	0.31686	0.15082	0	0	0.268222	0	0.0526316	0.132492	0	0	0	0.26248	0	0	0	0.0614035	0	0	0	0	0.0985075	0.0876712	0.418675	0	0.381395	0	0	0	0.0694864	0.301587	0.265509
0	0	0.355932	0	0	0	0	0	0	0.190476	0.172269	0	0.190476	0	0	0	0	0	0	0.188341	0.365854	0	0	0.255556	0	0.107143	0.260417	0	0	0	0.100694	0	0	0	0.0917431	0	0	0	0	0.23	0.0958904	0.190661	0	0.120988	0	0	0	0.193182	0.1673	0.165441
0	0	0.371585	0	0	0	0	0	0	0.214286	0.256055	0	0.204301	0	0	0	0	0	0	0.390756	0.284848	0	0	0.372197	0	0.0673575	0.226519	0	0	0	0.215929	0	0	0	0.0642202	0	0	0	0	0.160804	0.113924	0.374074	0	0.298969	0	0	0	0.132275	0.386364	0.334495
[truncated: 125 more columns]
