# Supplementary material for: A new integrated framework for the identification of potential virus–drug associations
Source: Front Microbiol. 2023 Aug 22;14:1179414. doi: 10.3389/fmicb.2023.1179414 (PMC10478006; doi:10.3389/fmicb.2023.1179414)
Supplement: Supplementary file 1 [file Data_Sheet_1.ZIP › Supplementary material/Dataset DrugVirus/virus sequence similarity.xlsx]

## Sheet: Sheet1
1	0.042	0.02	0.02	0.03	0.03	0.033	0.037	0.064	0.064	0.04	0	0.045	0.032	0.033	0.063	0.066	0.039	0	0.21	0.064	0.032	0	0.012	0.038	0.005	0.04	0.042	0	0.058	0.405	0.254	0.263	0.042	0.046	0.039	0.035	0.047	0.05	0	0.067	0.055	0.098	0.064	0.105	0.107	0.044	0.107	0.073	0.032
0.042	1	0.014	0.012	0.02	0.024	0.023	0.096	0.023	0.023	0.029	0	0.015	0.027	0.028	0.018	0.016	0.068	0	0.033	0.016	0.012	0	0.045	0.019	0.004	0.015	0.065	0	0.017	0.041	0.039	0.037	0.065	0.068	0.068	0.068	0.06	0.058	0	0.018	0.021	0.026	0.015	0.026	0.026	0.029	0.026	0.026	0.019
0.02	0.014	1	0.013	0.018	0.019	0.015	0.013	0.016	0.016	0.017	0	0.013	0.018	0.018	0.016	0.014	0.012	0	0.02	0.017	0.009	0	0.003	0.011	0.002	0.012	0.011	0	0.01	0.021	0.02	0.021	0.011	0.016	0.012	0.018	0.013	0.013	0	0.015	0.016	0.017	0.016	0.017	0.017	0.021	0.017	0.018	0.016
0.02	0.012	0.013	1	0.014	0.012	0.021	0.008	0.019	0.019	0.11	0	0.017	0.013	0.012	0.024	0.02	0.008	0	0.02	0.015	0.013	0	0.012	0.013	0.006	0.016	0.009	0	0.02	0.021	0.018	0.019	0.009	0.01	0.008	0.007	0.021	0.015	0	0.021	0.017	0.018	0.014	0.017	0.016	0.014	0.016	0.019	0.018
0.03	0.02	0.018	0.014	1	0.02	0.016	0.011	0.029	0.029	0.02	0	0.024	0.052	0.056	0.028	0.026	0.017	0	0.031	0.028	0.013	0	0.011	0.017	0.005	0.017	0.012	0	0.023	0.03	0.027	0.027	0.012	0.036	0.017	0.01	0.013	0.014	0	0.032	0.027	0.03	0.03	0.029	0.027	0.027	0.027	0.03	0.025
0.03	0.024	0.019	0.012	0.02	1	0.025	0.019	0.026	0.026	0.023	0	0.023	0.028	0.03	0.024	0.019	0.021	0	0.028	0.022	0.013	0	0.008	0.014	0.005	0.016	0.023	0	0.02	0.028	0.03	0.028	0.023	0.022	0.021	0.018	0.022	0.022	0	0.024	0.025	0.029	0.021	0.028	0.029	0.023	0.029	0.028	0.017
0.033	0.023	0.015	0.021	0.016	0.025	1	0.018	0.029	0.029	0.034	0	0.024	0.016	0.019	0.023	0.022	0.018	0	0.031	0.021	0.014	0	0.009	0.021	0.006	0.022	0.022	0	0.021	0.032	0.029	0.029	0.022	0.021	0.018	0.017	0.034	0.05	0	0.026	0.024	0.028	0.02	0.031	0.028	0.031	0.028	0.029	0.021
0.037	0.096	0.013	0.008	0.011	0.019	0.018	1	0.013	0.013	0.029	0	0.008	0.013	0.013	0.01	0.009	0.229	0	0.023	0.009	0.005	0	0.008	0.011	0.002	0.008	0.187	0	0.008	0.037	0.034	0.034	0.187	0.182	0.229	0.441	0.236	0.226	0	0.011	0.012	0.016	0.009	0.018	0.018	0.023	0.018	0.018	0.01
0.064	0.023	0.016	0.019	0.029	0.026	0.029	0.013	1	1	0.023	0	0.16	0.036	0.035	0.06	0.057	0.014	0	0.074	0.062	0.032	0	0.017	0.117	0.007	0.148	0.016	0	0.055	0.063	0.066	0.063	0.016	0.017	0.014	0.012	0.017	0.017	0	0.114	0.195	0.07	0.061	0.072	0.071	0.034	0.071	0.199	0.027
0.064	0.023	0.016	0.019	0.029	0.026	0.029	0.013	1	1	0.023	0	0.16	0.036	0.035	0.06	0.057	0.014	0	0.074	0.062	0.032	0	0.017	0.117	0.007	0.148	0.016	0	0.055	0.063	0.066	0.063	0.016	0.017	0.014	0.012	0.017	0.017	0	0.114	0.195	0.07	0.061	0.072	0.071	0.034	0.071	0.199	0.027
0.04	0.029	0.017	0.11	0.02	0.023	0.034	0.029	0.023	0.023	1	0	0.017	0.015	0.015	0.022	0.02	0.027	0	0.038	0.019	0.011	0	0.009	0.016	0.005	0.014	0.033	0	0.016	0.04	0.038	0.04	0.033	0.031	0.027	0.026	0.068	0.054	0	0.022	0.02	0.027	0.019	0.029	0.029	0.028	0.029	0.027	0.018
0	0	0	0	0	0	0	0	0	0	0	0	0	0	0	0	0	0	0	0	0	0	0	0	0	0	0	0	0	0	0	0	0	0	0	0	0	0	0	0	0	0	0	0	0	0	0	0	0	0
0.045	0.015	0.013	0.017	0.024	0.023	0.024	0.008	0.16	0.16	0.017	0	1	0.031	0.031	0.047	0.048	0.01	0	0.052	0.052	0.029	0	0.01	0.091	0.009	0.145	0.011	0	0.05	0.044	0.046	0.046	0.011	0.011	0.01	0.008	0.011	0.011	0	0.093	0.146	0.055	0.048	0.053	0.056	0.025	0.056	0.13	0.022
0.032	0.027	0.018	0.013	0.052	0.028	0.016	0.013	0.036	0.036	0.015	0	0.031	1	0.513	0.06	0.058	0.028	0	0.039	0.034	0.022	0	0.018	0.024	0.008	0.028	0.016	0	0.032	0.031	0.034	0.034	0.016	0.027	0.028	0.012	0.015	0.015	0	0.036	0.032	0.035	0.031	0.04	0.04	0.028	0.04	0.033	0.026
0.033	0.028	0.018	0.012	0.056	0.03	0.019	0.013	0.035	0.035	0.015	0	0.031	0.513	1	0.062	0.059	0.022	0	0.042	0.033	0.022	0	0.02	0.027	0.008	0.027	0.015	0	0.033	0.033	0.035	0.035	0.015	0.027	0.022	0.012	0.015	0.015	0	0.038	0.032	0.038	0.032	0.043	0.041	0.027	0.041	0.032	0.025
0.063	0.018	0.016	0.024	0.028	0.024	0.023	0.01	0.06	0.06	0.022	0	0.047	0.06	0.062	1	0.299	0.011	0	0.081	0.09	0.057	0	0.019	0.034	0.007	0.045	0.012	0	0.113	0.062	0.066	0.067	0.012	0.013	0.011	0.009	0.012	0.013	0	0.092	0.052	0.085	0.09	0.082	0.085	0.031	0.085	0.054	0.033
0.066	0.016	0.014	0.02	0.026	0.019	0.022	0.009	0.057	0.057	0.02	0	0.048	0.058	0.059	0.299	1	0.01	0	0.08	0.084	0.054	0	0.02	0.038	0.01	0.045	0.012	0	0.103	0.064	0.07	0.073	0.012	0.013	0.01	0.009	0.012	0.012	0	0.085	0.051	0.085	0.092	0.08	0.085	0.027	0.085	0.055	0.031
0.039	0.068	0.012	0.008	0.017	0.021	0.018	0.229	0.014	0.014	0.027	0	0.01	0.028	0.022	0.011	0.01	1	0	0.025	0.01	0.005	0	0.007	0.012	0.002	0.01	0.184	0	0.009	0.039	0.034	0.034	0.184	0.293	1	0.234	0.168	0.159	0	0.012	0.013	0.017	0.009	0.02	0.02	0.023	0.02	0.018	0.011
0	0	0	0	0	0	0	0	0	0	0	0	0	0	0	0	0	0	0	0	0	0	0	0	0	0	0	0	0	0	0	0	0	0	0	0	0	0	0	0	0	0	0	0	0	0	0	0	0	0
0.21	0.033	0.02	0.02	0.031	0.028	0.031	0.023	0.074	0.074	0.038	0	0.052	0.039	0.042	0.081	0.08	0.025	0	1	0.075	0.043	0	0.015	0.042	0.007	0.049	0.028	0	0.072	0.199	0.148	0.151	0.028	0.031	0.025	0.022	0.031	0.032	0	0.081	0.067	0.11	0.077	0.123	0.119	0.041	0.119	0.078	0.034
0.064	0.016	0.017	0.015	0.028	0.022	0.021	0.009	0.062	0.062	0.019	0	0.052	0.034	0.033	0.09	0.084	0.01	0	0.075	1	0.045	0	0.011	0.034	0.007	0.042	0.01	0	0.096	0.064	0.069	0.072	0.01	0.012	0.01	0.008	0.011	0.012	0	0.094	0.056	0.092	0.367	0.091	0.092	0.031	0.092	0.056	0.033
0.032	0.012	0.009	0.013	0.013	0.013	0.014	0.005	0.032	0.032	0.011	0	0.029	0.022	0.022	0.057	0.054	0.005	0	0.043	0.045	1	0	0.033	0.02	0.009	0.027	0.006	0	0.064	0.029	0.031	0.033	0.006	0.006	0.005	0.004	0.005	0.006	0	0.044	0.031	0.04	0.041	0.036	0.039	0.016	0.039	0.025	0.022
0	0	0	0	0	0	0	0	0	0	0	0	0	0	0	0	0	0	0	0	0	0	0	0	0	0	0	0	0	0	0	0	0	0	0	0	0	0	0	0	0	0	0	0	0	0	0	0	0	0
0.012	0.045	0.003	0.012	0.011	0.008	0.009	0.008	0.017	0.017	0.009	0	0.01	0.018	0.02	0.019	0.02	0.007	0	0.015	0.011	0.033	0	1	0.012	0.01	0.011	0.007	0	0.017	0.013	0.012	0.012	0.007	0.008	0.007	0.006	0.007	0.007	0	0.013	0.014	0.015	0.012	0.012	0.012	0.011	0.012	0.012	0.014
0.038	0.019	0.011	0.013	0.017	0.014	0.021	0.011	0.117	0.117	0.016	0	0.091	0.024	0.027	0.034	0.038	0.012	0	0.042	0.034	0.02	0	0.012	1	0.008	0.104	0.015	0	0.035	0.037	0.037	0.036	0.015	0.014	0.012	0.011	0.013	0.013	0	0.056	0.091	0.042	0.033	0.042	0.042	0.02	0.042	0.088	0.019
0.005	0.004	0.002	0.006	0.005	0.005	0.006	0.002	0.007	0.007	0.005	0	0.009	0.008	0.008	0.007	0.01	0.002	0	0.007	0.007	0.009	0	0.01	0.008	1	0.009	0.007	0	0.007	0.005	0.006	0.006	0.007	0.003	0.002	0.002	0.003	0.003	0	0.007	0.008	0.007	0.006	0.007	0.008	0.005	0.008	0.006	0.004
0.04	0.015	0.012	0.016	0.017	0.016	0.022	0.008	0.148	0.148	0.014	0	0.145	0.028	0.027	0.045	0.045	0.01	0	0.049	0.042	0.027	0	0.011	0.104	0.009	1	0.011	0	0.042	0.041	0.043	0.042	0.011	0.011	0.01	0.008	0.01	0.01	0	0.075	0.117	0.048	0.046	0.049	0.052	0.02	0.052	0.105	0.018
0.042	0.065	0.011	0.009	0.012	0.023	0.022	0.187	0.016	0.016	0.033	0	0.011	0.016	0.015	0.012	0.012	0.184	0	0.028	0.01	0.006	0	0.007	0.015	0.007	0.011	1	0	0.01	0.042	0.038	0.038	1	0.147	0.184	0.198	0.17	0.16	0	0.013	0.015	0.019	0.01	0.021	0.022	0.023	0.022	0.019	0.011
0	0	0	0	0	0	0	0	0	0	0	0	0	0	0	0	0	0	0	0	0	0	0	0	0	0	0	0	0	0	0	0	0	0	0	0	0	0	0	0	0	0	0	0	0	0	0	0	0	0
0.058	0.017	0.01	0.02	0.023	0.02	0.021	0.008	0.055	0.055	0.016	0	0.05	0.032	0.033	0.113	0.103	0.009	0	0.072	0.096	0.064	0	0.017	0.035	0.007	0.042	0.01	0	1	0.056	0.067	0.066	0.01	0.011	0.009	0.008	0.011	0.011	0	0.097	0.053	0.091	0.099	0.084	0.086	0.03	0.086	0.051	0.033
0.405	0.041	0.021	0.021	0.03	0.028	0.032	0.037	0.063	0.063	0.04	0	0.044	0.031	0.033	0.062	0.064	0.039	0	0.199	0.064	0.029	0	0.013	0.037	0.005	0.041	0.042	0	0.056	1	0.247	0.255	0.042	0.047	0.039	0.035	0.05	0.052	0	0.064	0.053	0.094	0.062	0.104	0.103	0.044	0.103	0.07	0.031
0.254	0.039	0.02	0.018	0.027	0.03	0.029	0.034	0.066	0.066	0.038	0	0.046	0.034	0.035	0.066	0.07	0.034	0	0.148	0.069	0.031	0	0.012	0.037	0.006	0.043	0.038	0	0.067	0.247	1	0.648	0.038	0.039	0.034	0.031	0.042	0.044	0	0.072	0.054	0.103	0.07	0.113	0.114	0.044	0.114	0.075	0.031
0.263	0.037	0.021	0.019	0.027	0.028	0.029	0.034	0.063	0.063	0.04	0	0.046	0.034	0.035	0.067	0.073	0.034	0	0.151	0.072	0.033	0	0.012	0.036	0.006	0.042	0.038	0	0.066	0.255	0.648	1	0.038	0.04	0.034	0.031	0.043	0.046	0	0.075	0.055	0.103	0.072	0.114	0.116	0.045	0.116	0.075	0.032
0.042	0.065	0.011	0.009	0.012	0.023	0.022	0.187	0.016	0.016	0.033	0	0.011	0.016	0.015	0.012	0.012	0.184	0	0.028	0.01	0.006	0	0.007	0.015	0.007	0.011	1	0	0.01	0.042	0.038	0.038	1	0.147	0.184	0.198	0.17	0.16	0	0.013	0.015	0.019	0.01	0.021	0.022	0.023	0.022	0.019	0.011
0.046	0.068	0.016	0.01	0.036	0.022	0.021	0.182	0.017	0.017	0.031	0	0.011	0.027	0.027	0.013	0.013	0.293	0	0.031	0.012	0.006	0	0.008	0.014	0.003	0.011	0.147	0	0.011	0.047	0.039	0.04	0.147	1	0.293	0.177	0.154	0.15	0	0.015	0.015	0.021	0.012	0.023	0.023	0.027	0.023	0.021	0.014
0.039	0.068	0.012	0.008	0.017	0.021	0.018	0.229	0.014	0.014	0.027	0	0.01	0.028	0.022	0.011	0.01	1	0	0.025	0.01	0.005	0	0.007	0.012	0.002	0.01	0.184	0	0.009	0.039	0.034	0.034	0.184	0.293	1	0.234	0.168	0.159	0	0.012	0.013	0.017	0.009	0.02	0.02	0.023	0.02	0.018	0.011
0.035	0.068	0.018	0.007	0.01	0.018	0.017	0.441	0.012	0.012	0.026	0	0.008	0.012	0.012	0.009	0.009	0.234	0	0.022	0.008	0.004	0	0.006	0.011	0.002	0.008	0.198	0	0.008	0.035	0.031	0.031	0.198	0.177	0.234	1	0.223	0.209	0	0.01	0.011	0.015	0.008	0.017	0.017	0.021	0.017	0.016	0.01
0.047	0.06	0.013	0.021	0.013	0.022	0.034	0.236	0.017	0.017	0.068	0	0.011	0.015	0.015	0.012	0.012	0.168	0	0.031	0.011	0.005	0	0.007	0.013	0.003	0.01	0.17	0	0.011	0.05	0.042	0.043	0.17	0.154	0.168	0.223	1	0.48	0	0.014	0.015	0.02	0.012	0.024	0.023	0.029	0.023	0.023	0.013
0.05	0.058	0.013	0.015	0.014	0.022	0.05	0.226	0.017	0.017	0.054	0	0.011	0.015	0.015	0.013	0.012	0.159	0	0.032	0.012	0.006	0	0.007	0.013	0.003	0.01	0.16	0	0.011	0.052	0.044	0.046	0.16	0.15	0.159	0.209	0.48	1	0	0.014	0.016	0.021	0.012	0.024	0.024	0.03	0.024	0.024	0.014
0	0	0	0	0	0	0	0	0	0	0	0	0	0	0	0	0	0	0	0	0	0	0	0	0	0	0	0	0	0	0	0	0	0	0	0	0	0	0	0	0	0	0	0	0	0	0	0	0	0
0.067	0.018	0.015	0.021	0.032	0.024	0.026	0.011	0.114	0.114	0.022	0	0.093	0.036	0.038	0.092	0.085	0.012	0	0.081	0.094	0.044	0	0.013	0.056	0.007	0.075	0.013	0	0.097	0.064	0.072	0.075	0.013	0.015	0.012	0.01	0.014	0.014	0	1	0.113	0.092	0.094	0.09	0.095	0.03	0.095	0.098	0.03
0.055	0.021	0.016	0.017	0.027	0.025	0.024	0.012	0.195	0.195	0.02	0	0.146	0.032	0.032	0.052	0.051	0.013	0	0.067	0.056	0.031	0	0.014	0.091	0.008	0.117	0.015	0	0.053	0.053	0.054	0.055	0.015	0.015	0.013	0.011	0.015	0.016	0	0.113	1	0.068	0.053	0.069	0.068	0.029	0.068	0.162	0.026
0.098	0.026	0.017	0.018	0.03	0.029	0.028	0.016	0.07	0.07	0.027	0	0.055	0.035	0.038	0.085	0.085	0.017	0	0.11	0.092	0.04	0	0.015	0.042	0.007	0.048	0.019	0	0.091	0.094	0.103	0.103	0.019	0.021	0.017	0.015	0.02	0.021	0	0.092	0.068	1	0.094	0.306	0.303	0.04	0.303	0.075	0.034
0.064	0.015	0.016	0.014	0.03	0.021	0.02	0.009	0.061	0.061	0.019	0	0.048	0.031	0.032	0.09	0.092	0.009	0	0.077	0.367	0.041	0	0.012	0.033	0.006	0.046	0.01	0	0.099	0.062	0.07	0.072	0.01	0.012	0.009	0.008	0.012	0.012	0	0.094	0.053	0.094	1	0.094	0.094	0.028	0.094	0.053	0.031
0.105	0.026	0.017	0.017	0.029	0.028	0.031	0.018	0.072	0.072	0.029	0	0.053	0.04	0.043	0.082	0.08	0.02	0	0.123	0.091	0.036	0	0.012	0.042	0.007	0.049	0.021	0	0.084	0.104	0.113	0.114	0.021	0.023	0.02	0.017	0.024	0.024	0	0.09	0.069	0.306	0.094	1	0.408	0.043	0.408	0.078	0.033
0.107	0.026	0.017	0.016	0.027	0.029	0.028	0.018	0.071	0.071	0.029	0	0.056	0.04	0.041	0.085	0.085	0.02	0	0.119	0.092	0.039	0	0.012	0.042	0.008	0.052	0.022	0	0.086	0.103	0.114	0.116	0.022	0.023	0.02	0.017	0.023	0.024	0	0.095	0.068	0.303	0.094	0.408	1	0.042	1	0.077	0.032
0.044	0.029	0.021	0.014	0.027	0.023	0.031	0.023	0.034	0.034	0.028	0	0.025	0.028	0.027	0.031	0.027	0.023	0	0.041	0.031	0.016	0	0.011	0.02	0.005	0.02	0.023	0	0.03	0.044	0.044	0.045	0.023	0.027	0.023	0.021	0.029	0.03	0	0.03	0.029	0.04	0.028	0.043	0.042	1	0.042	0.036	0.17
0.107	0.026	0.017	0.016	0.027	0.029	0.028	0.018	0.071	0.071	0.029	0	0.056	0.04	0.041	0.085	0.085	0.02	0	0.119	0.092	0.039	0	0.012	0.042	0.008	0.052	0.022	0	0.086	0.103	0.114	0.116	0.022	0.023	0.02	0.017	0.023	0.024	0	0.095	0.068	0.303	0.094	0.408	1	0.042	1	0.077	0.032
0.073	0.026	0.018	0.019	0.03	0.028	0.029	0.018	0.199	0.199	0.027	0	0.13	0.033	0.032	0.054	0.055	0.018	0	0.078	0.056	0.025	0	0.012	0.088	0.006	0.105	0.019	0	0.051	0.07	0.075	0.075	0.019	0.021	0.018	0.016	0.023	0.024	0	0.098	0.162	0.075	0.053	0.078	0.077	0.036	0.077	1	0.026
0.032	0.019	0.016	0.018	0.025	0.017	0.021	0.01	0.027	0.027	0.018	0	0.022	0.026	0.025	0.033	0.031	0.011	0	0.034	0.033	0.022	0	0.014	0.019	0.004	0.018	0.011	0	0.033	0.031	0.031	0.032	0.011	0.014	0.011	0.01	0.013	0.014	0	0.03	0.026	0.034	0.031	0.033	0.032	0.17	0.032	0.026	1
0.063	0.018	0.017	0.022	0.025	0.022	0.023	0.009	0.06	0.06	0.022	0	0.045	0.058	0.058	0.554	0.277	0.01	0	0.08	0.089	0.057	0	0.02	0.033	0.008	0.046	0.011	0	0.109	0.062	0.063	0.065	0.011	0.013	0.01	0.009	0.012	0.012	0	0.087	0.051	0.085	0.088	0.078	0.084	0.03	0.084	0.056	0.033
0.057	0.018	0.011	0.013	0.019	0.02	0.019	0.009	0.092	0.092	0.016	0	0.083	0.034	0.035	0.084	0.085	0.011	0	0.069	0.083	0.051	0	0.017	0.057	0.008	0.079	0.013	0	0.094	0.055	0.062	0.062	0.013	0.013	0.011	0.009	0.012	0.012	0	0.098	0.081	0.076	0.078	0.076	0.082	0.025	0.082	0.077	0.024
0	0	0	0	0	0	0	0	0	0	0	0	0	0	0	0	0	0	0	0	0	0	0	0	0	0	0	0	0	0	0	0	0	0	0	0	0	0	0	0	0	0	0	0	0	0	0	0	0	0
0.014	0.009	0.007	0.006	0.137	0.013	0.008	0.004	0.02	0.02	0.007	0	0.018	0.04	0.042	0.023	0.022	0.006	0	0.016	0.02	0.013	0	0.01	0.013	0.006	0.014	0.004	0	0.019	0.014	0.014	0.013	0.004	0.011	0.006	0.004	0.004	0.005	0	0.026	0.018	0.018	0.02	0.018	0.016	0.015	0.016	0.016	0.02
0	0	0	0	0	0	0	0	0	0	0	0	0	0	0	0	0	0	0	0	0	0	0	0	0	0	0	0	0	0	0	0	0	0	0	0	0	0	0	0	0	0	0	0	0	0	0	0	0	0
0.062	0.023	0.017	0.019	0.027	0.025	0.027	0.013	0.455	0.455	0.023	0	0.167	0.036	0.034	0.055	0.054	0.015	0	0.071	0.061	0.032	0	0.015	0.123	0.007	0.168	0.017	0	0.055	0.061	0.064	0.064	0.017	0.016	0.015	0.012	0.017	0.017	0	0.113	0.191	0.07	0.058	0.069	0.068	0.033	0.068	0.195	0.026
0	0	0	0	0	0	0	0	0	0	0	0	0	0	0	0	0	0	0	0	0	0	0	0	0	0	0	0	0	0	0	0	0	0	0	0	0	0	0	0	0	0	0	0	0	0	0	0	0	0
0.025	0.016	0.01	0.019	0.012	0.017	0.186	0.011	0.021	0.021	0.023	0	0.02	0.016	0.015	0.024	0.024	0.01	0	0.025	0.02	0.016	0	0.008	0.014	0.006	0.017	0.013	0	0.021	0.024	0.022	0.023	0.013	0.013	0.01	0.01	0.019	0.027	0	0.02	0.019	0.022	0.019	0.023	0.023	0.023	0.023	0.02	0.018
0.05	0.07	0.014	0.011	0.015	0.054	0.026	0.183	0.018	0.018	0.039	0	0.012	0.02	0.019	0.015	0.014	0.174	0	0.034	0.013	0.006	0	0.008	0.015	0.003	0.012	0.172	0	0.012	0.051	0.044	0.044	0.172	0.153	0.174	0.182	0.179	0.172	0	0.015	0.017	0.022	0.013	0.026	0.026	0.029	0.026	0.024	0.014
0	0	0	0	0	0	0	0	0	0	0	0	0	0	0	0	0	0	0	0	0	0	0	0	0	0	0	0	0	0	0	0	0	0	0	0	0	0	0	0	0	0	0	0	0	0	0	0	0	0
0	0	0	0	0	0	0	0	0	0	0	0	0	0	0	0	0	0	0	0	0	0	0	0	0	0	0	0	0	0	0	0	0	0	0	0	0	0	0	0	0	0	0	0	0	0	0	0	0	0
0	0	0	0	0	0	0	0	0	0	0	0	0	0	0	0	0	0	0	0	0	0	0	0	0	0	0	0	0	0	0	0	0	0	0	0	0	0	0	0	0	0	0	0	0	0	0	0	0	0
0	0	0	0	0	0	0	0	0	0	0	0	0	0	0	0	0	0	0	0	0	0	0	0	0	0	0	0	0	0	0	0	0	0	0	0	0	0	0	0	0	0	0	0	0	0	0	0	0	0
0.067	0.042	0.021	0.023	0.034	0.034	0.034	0.025	0.055	0.055	0.036	0	0.039	0.049	0.049	0.06	0.058	0.027	0	0.067	0.056	0.034	0	0.023	0.034	0.012	0.038	0.032	0	0.054	0.069	0.072	0.072	0.032	0.03	0.027	0.024	0.032	0.032	0	0.059	0.049	0.066	0.052	0.07	0.069	0.047	0.069	0.054	0.036
0.489	0.042	0.019	0.02	0.029	0.031	0.033	0.037	0.063	0.063	0.041	0	0.044	0.03	0.032	0.06	0.064	0.039	0	0.202	0.061	0.031	0	0.012	0.038	0.005	0.041	0.043	0	0.057	0.418	0.251	0.257	0.043	0.045	0.039	0.035	0.047	0.049	0	0.065	0.055	0.095	0.061	0.102	0.105	0.044	0.105	0.07	0.031
1	0.042	0.02	0.02	0.03	0.03	0.033	0.037	0.064	0.064	0.04	0	0.045	0.032	0.033	0.063	0.066	0.039	0	0.21	0.064	0.032	0	0.012	0.038	0.005	0.04	0.042	0	0.058	0.405	0.254	0.263	0.042	0.046	0.039	0.035	0.047	0.05	0	0.067	0.055	0.098	0.064	0.105	0.107	0.044	0.107	0.073	0.032
1	0.042	0.02	0.02	0.03	0.03	0.033	0.037	0.064	0.064	0.04	0	0.045	0.032	0.033	0.063	0.066	0.039	0	0.21	0.064	0.032	0	0.012	0.038	0.005	0.04	0.042	0	0.058	0.405	0.254	0.263	0.042	0.046	0.039	0.035	0.047	0.05	0	0.067	0.055	0.098	0.064	0.105	0.107	0.044	0.107	0.073	0.032
0	0	0	0	0	0	0	0	0	0	0	0	0	0	0	0	0	0	0	0	0	0	0	0	0	0	0	0	0	0	0	0	0	0	0	0	0	0	0	0	0	0	0	0	0	0	0	0	0	0
0.039	0.04	0.007	0.006	0.008	0.014	0.014	0.122	0.022	0.022	0.02	0	0.016	0.01	0.01	0.01	0.01	0.113	0	0.025	0.01	0.004	0	0.004	0.029	0.002	0.016	0.119	0	0.009	0.039	0.035	0.035	0.119	0.09	0.113	0.13	0.109	0.102	0	0.014	0.02	0.018	0.01	0.02	0.021	0.017	0.021	0.027	0.008
0.21	0.033	0.02	0.02	0.031	0.029	0.032	0.023	0.077	0.077	0.038	0	0.054	0.038	0.041	0.08	0.079	0.024	0	0.68	0.08	0.044	0	0.014	0.043	0.006	0.049	0.028	0	0.073	0.197	0.145	0.15	0.028	0.03	0.024	0.021	0.031	0.033	0	0.08	0.066	0.112	0.077	0.124	0.118	0.042	0.118	0.081	0.033
0	0	0	0	0	0	0	0	0	0	0	0	0	0	0	0	0	0	0	0	0	0	0	0	0	0	0	0	0	0	0	0	0	0	0	0	0	0	0	0	0	0	0	0	0	0	0	0	0	0
0.094	0.017	0.012	0.015	0.023	0.02	0.02	0.009	0.057	0.057	0.019	0	0.045	0.03	0.03	0.067	0.061	0.01	0	0.135	0.074	0.049	0	0.014	0.034	0.005	0.037	0.011	0	0.056	0.091	0.068	0.07	0.011	0.012	0.01	0.009	0.012	0.013	0	0.077	0.05	0.071	0.072	0.071	0.074	0.026	0.074	0.052	0.023
0	0	0	0	0	0	0	0	0	0	0	0	0	0	0	0	0	0	0	0	0	0	0	0	0	0	0	0	0	0	0	0	0	0	0	0	0	0	0	0	0	0	0	0	0	0	0	0	0	0
0.06	0.022	0.016	0.018	0.027	0.023	0.027	0.013	0.315	0.315	0.022	0	0.156	0.033	0.032	0.055	0.053	0.015	0	0.069	0.056	0.029	0	0.014	0.194	0.008	0.159	0.017	0	0.048	0.059	0.058	0.058	0.017	0.017	0.015	0.012	0.016	0.016	0	0.097	0.164	0.066	0.054	0.065	0.065	0.031	0.065	0.161	0.026
0.063	0.023	0.015	0.019	0.026	0.023	0.025	0.014	0.201	0.201	0.021	0	0.151	0.032	0.032	0.052	0.05	0.015	0	0.071	0.06	0.027	0	0.015	0.095	0.006	0.131	0.016	0	0.051	0.062	0.063	0.063	0.016	0.018	0.015	0.013	0.017	0.018	0	0.102	0.163	0.067	0.055	0.067	0.072	0.029	0.072	0.174	0.027
0.203	0.033	0.019	0.021	0.029	0.026	0.032	0.023	0.069	0.069	0.039	0	0.047	0.034	0.037	0.072	0.075	0.025	0	0.343	0.07	0.04	0	0.014	0.04	0.006	0.046	0.027	0	0.064	0.19	0.14	0.143	0.027	0.03	0.025	0.022	0.032	0.033	0	0.076	0.062	0.104	0.072	0.112	0.11	0.041	0.11	0.072	0.031
0.074	0.026	0.019	0.02	0.029	0.027	0.028	0.017	0.199	0.199	0.027	0	0.131	0.032	0.031	0.053	0.054	0.018	0	0.078	0.056	0.026	0	0.013	0.088	0.006	0.105	0.019	0	0.052	0.07	0.075	0.077	0.019	0.021	0.018	0.016	0.023	0.024	0	0.096	0.161	0.076	0.055	0.078	0.077	0.037	0.077	0.8	0.025
0.032	0.019	0.016	0.018	0.025	0.017	0.021	0.01	0.027	0.027	0.018	0	0.022	0.026	0.025	0.033	0.031	0.011	0	0.034	0.033	0.022	0	0.014	0.019	0.004	0.018	0.011	0	0.033	0.031	0.031	0.032	0.011	0.014	0.011	0.01	0.013	0.014	0	0.03	0.026	0.034	0.031	0.033	0.032	0.17	0.032	0.026	1
0.063	0.018	0.017	0.022	0.025	0.022	0.023	0.009	0.06	0.06	0.022	0	0.045	0.058	0.058	0.554	0.277	0.01	0	0.08	0.089	0.057	0	0.02	0.033	0.008	0.046	0.011	0	0.109	0.062	0.063	0.065	0.011	0.013	0.01	0.009	0.012	0.012	0	0.087	0.051	0.085	0.088	0.078	0.084	0.03	0.084	0.056	0.033
0.058	0.016	0.013	0.016	0.023	0.018	0.017	0.008	0.054	0.054	0.017	0	0.05	0.034	0.032	0.11	0.103	0.009	0	0.069	0.099	0.061	0	0.016	0.03	0.006	0.039	0.01	0	0.107	0.056	0.064	0.064	0.01	0.01	0.009	0.007	0.01	0.01	0	0.093	0.048	0.085	0.1	0.078	0.086	0.024	0.086	0.046	0.025
0.057	0.021	0.014	0.02	0.024	0.024	0.026	0.014	0.181	0.181	0.021	0	0.137	0.033	0.031	0.054	0.052	0.016	0	0.065	0.055	0.027	0	0.012	0.094	0.006	0.121	0.017	0	0.052	0.058	0.058	0.057	0.017	0.017	0.016	0.013	0.017	0.017	0	0.091	0.149	0.066	0.049	0.064	0.066	0.028	0.066	0.151	0.022
0.021	0.025	0.01	0.013	0.011	0.016	0.016	0.015	0.02	0.02	0.018	0	0.015	0.025	0.024	0.017	0.02	0.017	0	0.022	0.012	0.011	0	0.015	0.017	0.072	0.018	0.042	0	0.015	0.022	0.022	0.022	0.042	0.018	0.017	0.015	0.016	0.016	0	0.018	0.018	0.018	0.012	0.02	0.02	0.013	0.02	0.019	0.01
0.069	0.018	0.016	0.022	0.025	0.024	0.02	0.01	0.057	0.057	0.019	0	0.051	0.039	0.042	0.108	0.105	0.011	0	0.082	0.097	0.058	0	0.015	0.037	0.009	0.048	0.013	0	0.1	0.068	0.076	0.077	0.013	0.014	0.011	0.01	0.013	0.013	0	0.092	0.052	0.084	0.096	0.084	0.089	0.03	0.089	0.056	0.029
0.789	0.043	0.019	0.019	0.029	0.029	0.033	0.036	0.064	0.064	0.04	0	0.046	0.031	0.033	0.063	0.066	0.039	0	0.207	0.063	0.033	0	0.012	0.038	0.005	0.041	0.042	0	0.058	0.399	0.253	0.258	0.042	0.045	0.039	0.035	0.047	0.049	0	0.067	0.055	0.097	0.064	0.105	0.105	0.044	0.105	0.072	0.032
0.038	0.014	0.012	0.019	0.024	0.017	0.019	0.007	0.144	0.144	0.014	0	0.143	0.031	0.029	0.051	0.047	0.008	0	0.045	0.042	0.03	0	0.013	0.088	0.008	0.12	0.009	0	0.046	0.034	0.04	0.041	0.009	0.009	0.008	0.006	0.009	0.009	0	0.081	0.135	0.051	0.039	0.049	0.051	0.021	0.051	0.109	0.022
0.039	0.011	0.012	0.014	0.02	0.017	0.015	0.006	0.075	0.075	0.012	0	0.066	0.027	0.029	0.067	0.072	0.007	0	0.052	0.063	0.053	0	0.013	0.046	0.005	0.068	0.008	0	0.081	0.039	0.042	0.043	0.008	0.008	0.007	0.006	0.007	0.007	0	0.089	0.067	0.058	0.068	0.058	0.062	0.022	0.062	0.059	0.024
0.089	0.015	0.018	0.017	0.023	0.018	0.018	0.008	0.051	0.051	0.02	0	0.041	0.026	0.027	0.063	0.063	0.009	0	0.125	0.071	0.047	0	0.013	0.028	0.008	0.035	0.01	0	0.062	0.086	0.068	0.067	0.01	0.011	0.009	0.008	0.011	0.012	0	0.064	0.046	0.062	0.074	0.065	0.066	0.022	0.066	0.046	0.021
0.058	0.021	0.014	0.02	0.024	0.023	0.026	0.014	0.183	0.183	0.022	0	0.142	0.033	0.031	0.053	0.053	0.015	0	0.064	0.055	0.026	0	0.012	0.096	0.007	0.124	0.017	0	0.052	0.059	0.057	0.057	0.017	0.018	0.015	0.013	0.017	0.017	0	0.09	0.147	0.066	0.05	0.065	0.067	0.028	0.067	0.154	0.024
0.057	0.023	0.016	0.018	0.026	0.023	0.028	0.013	0.316	0.316	0.022	0	0.159	0.032	0.031	0.051	0.049	0.015	0	0.068	0.057	0.028	0	0.014	0.15	0.008	0.159	0.017	0	0.047	0.058	0.057	0.056	0.017	0.017	0.015	0.013	0.017	0.017	0	0.094	0.17	0.063	0.053	0.062	0.065	0.03	0.065	0.162	0.027
0.045	0.053	0.012	0.009	0.012	0.019	0.021	0.199	0.015	0.015	0.032	0	0.01	0.013	0.013	0.012	0.012	0.163	0	0.029	0.012	0.005	0	0.005	0.011	0.002	0.009	0.145	0	0.01	0.046	0.042	0.043	0.145	0.147	0.163	0.19	0.195	0.192	0	0.013	0.014	0.02	0.011	0.024	0.024	0.048	0.024	0.021	0.024
0.046	0.068	0.016	0.01	0.036	0.022	0.021	0.182	0.017	0.017	0.031	0	0.011	0.027	0.027	0.013	0.013	0.293	0	0.031	0.012	0.006	0	0.008	0.014	0.003	0.011	0.147	0	0.011	0.047	0.039	0.04	0.147	1	0.293	0.177	0.154	0.15	0	0.015	0.015	0.021	0.012	0.023	0.023	0.027	0.023	0.021	0.014
0	0	0	0	0	0	0	0	0	0	0	0	0	0	0	0	0	0	0	0	0	0	0	0	0	0	0	0	0	0	0	0	0	0	0	0	0	0	0	0	0	0	0	0	0	0	0	0	0	0
0.063	0.023	0.016	0.018	0.027	0.026	0.027	0.013	0.457	0.457	0.022	0	0.165	0.035	0.034	0.056	0.056	0.015	0	0.071	0.059	0.033	0	0.015	0.119	0.007	0.168	0.017	0	0.054	0.063	0.065	0.064	0.017	0.016	0.015	0.012	0.017	0.017	0	0.111	0.192	0.071	0.056	0.07	0.07	0.032	0.07	0.197	0.026
0.061	0.023	0.015	0.018	0.026	0.026	0.028	0.012	0.419	0.419	0.023	0	0.167	0.033	0.033	0.055	0.053	0.014	0	0.069	0.057	0.03	0	0.016	0.119	0.007	0.164	0.016	0	0.053	0.06	0.064	0.063	0.016	0.016	0.014	0.012	0.016	0.016	0	0.108	0.186	0.07	0.058	0.066	0.07	0.031	0.07	0.19	0.027
0.062	0.023	0.017	0.019	0.027	0.026	0.027	0.013	0.469	0.469	0.023	0	0.167	0.035	0.033	0.056	0.056	0.015	0	0.071	0.058	0.031	0	0.014	0.118	0.007	0.163	0.017	0	0.053	0.061	0.065	0.064	0.017	0.016	0.015	0.012	0.016	0.017	0	0.11	0.19	0.069	0.057	0.07	0.07	0.033	0.07	0.193	0.026
[truncated: 45 more columns]
