# Supplementary material for: A new integrated framework for the identification of potential virus–drug associations
Source: Front Microbiol. 2023 Aug 22;14:1179414. doi: 10.3389/fmicb.2023.1179414 (PMC10478006; doi:10.3389/fmicb.2023.1179414)
Supplement: Supplementary file 1 [file Data_Sheet_1.ZIP › Supplementary material/Dataset MDAD/microbe-drug associations.txt]

1	170	1
2	136	1
3	136	1
4	136	1
5	150	1
6	121	1
6	170	1
7	121	1
7	136	1
7	170	1
8	121	1
8	170	1
9	121	1
10	121	1
11	8	1
11	158	1
12	8	1
12	150	1
12	158	1
13	150	1
13	158	1
14	150	1
15	8	1
15	150	1
16	65	1
16	121	1
16	136	1
16	141	1
16	150	1
17	65	1
17	121	1
17	136	1
17	141	1
17	150	1
18	65	1
18	121	1
18	136	1
18	141	1
18	150	1
19	65	1
19	121	1
19	136	1
19	141	1
19	150	1
20	65	1
20	121	1
20	136	1
20	141	1
20	150	1
21	65	1
21	121	1
21	136	1
21	141	1
21	150	1
22	65	1
22	121	1
22	136	1
22	141	1
22	150	1
23	65	1
23	121	1
23	136	1
23	141	1
23	150	1
24	65	1
24	121	1
24	136	1
24	141	1
24	150	1
25	65	1
25	121	1
25	136	1
25	141	1
25	150	1
26	65	1
26	121	1
26	136	1
26	141	1
26	150	1
27	65	1
27	121	1
27	136	1
27	141	1
27	150	1
28	65	1
28	121	1
28	136	1
28	141	1
28	150	1
29	65	1
29	121	1
29	136	1
29	141	1
29	150	1
30	65	1
30	121	1
30	136	1
30	141	1
30	150	1
31	65	1
31	121	1
31	136	1
31	141	1
31	150	1
32	35	1
33	35	1
34	76	1
35	76	1
36	136	1
36	150	1
37	65	1
37	121	1
37	136	1
37	141	1
37	150	1
38	35	1
39	35	1
40	35	1
41	35	1
42	136	1
42	142	1
43	8	1
43	150	1
44	8	1
44	150	1
44	158	1
45	8	1
45	150	1
45	158	1
46	8	1
46	150	1
46	158	1
47	8	1
47	150	1
47	158	1
48	8	1
49	142	1
50	136	1
50	142	1
51	136	1
51	142	1
52	136	1
52	142	1
53	136	1
53	142	1
54	142	1
55	136	1
55	142	1
56	136	1
56	142	1
57	121	1
58	121	1
59	121	1
60	121	1
61	121	1
62	121	1
63	121	1
64	121	1
65	121	1
66	121	1
67	121	1
68	121	1
69	136	1
70	136	1
70	142	1
71	142	1
72	35	1
73	35	1
74	35	1
75	35	1
76	35	1
77	35	1
78	121	1
79	136	1
80	136	1
81	136	1
82	136	1
83	136	1
84	136	1
85	136	1
86	136	1
87	136	1
88	68	1
89	3	1
89	121	1
90	169	1
90	170	1
91	76	1
92	35	1
93	136	1
93	142	1
94	142	1
95	136	1
95	142	1
96	136	1
96	142	1
97	68	1
98	68	1
99	68	1
100	68	1
101	141	1
102	141	1
103	128	1
104	128	1
105	128	1
106	128	1
107	128	1
108	128	1
109	121	1
110	141	1
111	141	1
112	116	1
113	116	1
114	150	1
115	35	1
116	68	1
116	121	1
117	68	1
117	121	1
118	121	1
119	121	1
120	150	1
121	150	1
122	150	1
123	150	1
124	121	1
125	121	1
126	121	1
127	3	1
127	121	1
128	142	1
129	22	1
130	22	1
130	104	1
130	136	1
131	22	1
131	104	1
131	136	1
132	150	1
133	65	1
133	121	1
133	136	1
133	141	1
133	150	1
134	65	1
134	121	1
134	136	1
134	141	1
134	150	1
135	65	1
135	121	1
135	136	1
135	141	1
135	150	1
136	65	1
136	121	1
136	136	1
136	141	1
136	150	1
137	65	1
137	121	1
137	136	1
137	141	1
137	150	1
138	22	1
138	68	1
138	94	1
138	104	1
138	121	1
138	136	1
139	22	1
139	68	1
139	94	1
139	104	1
139	121	1
139	136	1
140	22	1
140	68	1
140	104	1
140	121	1
140	136	1
141	22	1
141	68	1
141	94	1
141	104	1
141	121	1
141	136	1
142	22	1
142	68	1
142	94	1
142	104	1
142	121	1
142	136	1
143	22	1
143	68	1
143	94	1
143	104	1
143	121	1
143	136	1
144	22	1
144	68	1
144	94	1
144	104	1
144	121	1
144	136	1
145	121	1
146	121	1
146	136	1
146	170	1
147	121	1
147	136	1
147	170	1
148	121	1
149	121	1
150	35	1
150	121	1
151	35	1
151	121	1
152	35	1
152	121	1
153	35	1
153	121	1
154	35	1
154	121	1
155	35	1
155	121	1
156	35	1
156	121	1
157	35	1
157	121	1
158	121	1
159	121	1
160	121	1
161	121	1
162	121	1
163	136	1
163	141	1
164	136	1
164	141	1
165	136	1
165	141	1
166	150	1
167	121	1
168	8	1
168	150	1
168	158	1
169	136	1
169	141	1
170	121	1
171	121	1
172	121	1
173	121	1
174	68	1
174	121	1
175	121	1
176	68	1
176	121	1
177	68	1
177	121	1
178	68	1
179	68	1
179	121	1
180	35	1
181	121	1
181	136	1
181	147	1
182	167	1
182	172	1
183	121	1
184	121	1
184	136	1
184	147	1
185	121	1
185	136	1
185	147	1
186	121	1
186	136	1
186	147	1
187	121	1
187	136	1
187	147	1
188	121	1
188	136	1
188	147	1
189	121	1
189	136	1
189	147	1
190	121	1
190	136	1
190	147	1
191	121	1
191	136	1
191	147	1
192	121	1
192	136	1
192	147	1
193	121	1
194	121	1
194	136	1
194	147	1
195	121	1
196	121	1
197	121	1
198	148	1
198	150	1
198	157	1
199	121	1
199	136	1
199	147	1
200	121	1
201	68	1
202	10	1
202	77	1
203	136	1
203	142	1
204	121	1
205	136	1
205	142	1
206	121	1
206	136	1
207	136	1
207	142	1
208	136	1
209	136	1
210	136	1
210	142	1
211	142	1
212	136	1
212	142	1
213	136	1
213	142	1
214	142	1
215	121	1
215	136	1
215	147	1
216	142	1
217	136	1
217	142	1
218	136	1
218	142	1
219	8	1
219	150	1
219	158	1
220	150	1
221	150	1
222	29	1
222	31	1
223	136	1
223	142	1
224	29	1
224	31	1
225	29	1
225	31	1
226	150	1
227	121	1
227	136	1
227	147	1
228	136	1
228	141	1
229	121	1
230	121	1
231	121	1
232	150	1
233	136	1
233	142	1
234	142	1
235	142	1
236	142	1
237	136	1
237	141	1
238	136	1
238	141	1
239	128	1
240	76	1
241	68	1
242	167	1
242	172	1
243	136	1
243	142	1
244	68	1
245	167	1
245	172	1
245	169	1
245	170	1
246	121	1
247	8	1
248	136	1
248	142	1
249	136	1
249	142	1
250	3	1
250	121	1
250	128	1
250	129	1
250	136	1
251	136	1
251	142	1
252	136	1
252	142	1
253	136	1
254	136	1
254	142	1
255	136	1
255	142	1
256	65	1
256	66	1
256	67	1
256	68	1
256	121	1
256	136	1
256	141	1
257	136	1
257	142	1
258	65	1
258	66	1
258	67	1
258	68	1
258	121	1
258	136	1
258	141	1
259	65	1
259	66	1
259	67	1
259	68	1
259	121	1
259	136	1
259	141	1
260	136	1
260	142	1
261	142	1
262	65	1
262	66	1
262	67	1
262	68	1
262	121	1
262	136	1
262	141	1
263	136	1
263	142	1
264	35	1
264	121	1
265	35	1
265	121	1
266	35	1
266	121	1
267	35	1
267	121	1
268	142	1
269	22	1
270	22	1
271	169	1
271	170	1
272	142	1
273	76	1
274	142	1
275	142	1
276	136	1
276	142	1
277	121	1
278	121	1
279	150	1
279	158	1
280	136	1
280	150	1
281	117	1
281	136	1
281	150	1
282	117	1
282	136	1
282	150	1
283	136	1
283	142	1
284	121	1
285	22	1
286	142	1
287	136	1
287	142	1
288	22	1
289	22	1
290	22	1
291	136	1
291	142	1
292	121	1
293	136	1
293	142	1
294	136	1
294	141	1
295	136	1
295	141	1
296	128	1
297	128	1
298	76	1
299	136	1
299	142	1
300	136	1
301	121	1
302	136	1
302	142	1
303	76	1
304	136	1
304	142	1
305	136	1
305	142	1
306	136	1
306	142	1
307	136	1
307	142	1
308	11	1
308	131	1
309	77	1
310	136	1
311	136	1
312	35	1
313	121	1
313	136	1
313	147	1
314	35	1
315	121	1
315	136	1
315	147	1
316	136	1
316	142	1
317	142	1
318	20	1
318	35	1
319	136	1
319	142	1
320	136	1
320	142	1
321	136	1
321	142	1
322	22	1
323	141	1
324	141	1
325	128	1
326	141	1
327	22	1
327	136	1
327	141	1
328	128	1
329	128	1
330	128	1
331	121	1
332	136	1
332	142	1
333	121	1
334	136	1
334	142	1
335	121	1
336	121	1
337	76	1
338	132	1
339	136	1
339	142	1
340	167	1
340	172	1
341	68	1
342	68	1
343	170	1
344	136	1
344	142	1
345	136	1
345	142	1
346	121	1
347	35	1
348	68	1
349	68	1
350	121	1
351	76	1
352	136	1
352	142	1
353	121	1
354	167	1
354	168	1
354	169	1
354	172	1
355	76	1
356	167	1
356	172	1
357	121	1
358	136	1
358	142	1
359	172	1
360	136	1
360	142	1
361	29	1
361	31	1
362	121	1
363	121	1
364	121	1
365	35	1
366	136	1
367	121	1
367	136	1
367	147	1
368	128	1
369	128	1
370	128	1
371	128	1
372	128	1
373	128	1
374	170	1
375	35	1
376	121	1
377	121	1
378	121	1
379	11	1
379	131	1
380	121	1
381	121	1
382	35	1
383	35	1
384	121	1
385	121	1
386	121	1
387	22	1
388	35	1
389	22	1
389	104	1
389	136	1
390	95	1
390	117	1
390	136	1
390	150	1
391	68	1
392	121	1
393	121	1
394	121	1
395	121	1
396	121	1
397	68	1
398	121	1
399	121	1
400	121	1
401	121	1
402	121	1
403	121	1
404	132	1
405	121	1
406	121	1
407	121	1
408	121	1
409	121	1
410	121	1
411	121	1
412	136	1
412	141	1
413	121	1
414	115	1
415	35	1
416	150	1
417	89	1
418	121	1
419	117	1
419	60	1
420	35	1
421	84	1
421	166	1
422	121	1
423	81	1
424	42	1
425	121	1
426	133	1
427	35	1
428	35	1
428	121	1
428	117	1
429	7	1
429	45	1
429	136	1
429	150	1
430	150	1
431	35	1
432	52	1
433	35	1
434	35	1
435	141	1
436	20	1
436	68	1
436	113	1
436	35	1
437	136	1
438	92	1
439	68	1
439	105	1
439	118	1
439	119	1
439	59	1
440	68	1
441	121	1
442	109	1
443	22	1
444	48	1
444	22	1
444	100	1
445	35	1
446	153	1
446	121	1
446	22	1
446	100	1
446	136	1
447	89	1
448	17	1
449	121	1
450	150	1
451	22	1
451	121	1
451	128	1
451	172	1
452	68	1
452	170	1
453	59	1
454	68	1
455	121	1
455	136	1
455	170	1
456	121	1
456	136	1
456	170	1
457	35	1
458	89	1
458	88	1
459	114	1
460	35	1
461	141	1
462	35	1
463	62	1
463	68	1
463	95	1
463	121	1
464	153	1
465	121	1
465	68	1
465	59	1
465	106	1
465	29	1
465	31	1
465	136	1
466	48	1
466	100	1
467	22	1
467	44	1
468	98	1
468	150	1
469	29	1
469	31	1
470	48	1
471	35	1
472	32	1
473	121	1
473	29	1
473	31	1
473	136	1
474	121	1
475	109	1
476	169	1
476	170	1
477	110	1
477	100	1
478	35	1
479	3	1
479	121	1
480	35	1
481	121	1
482	121	1
483	116	1
484	121	1
485	136	1
485	68	1
486	68	1
487	76	1
487	154	1
488	141	1
489	35	1
490	52	1
491	52	1
492	35	1
493	68	1
494	6	1
494	18	1
494	78	1
494	111	1
494	121	1
494	125	1
494	132	1
495	68	1
496	89	1
497	35	1
498	136	1
499	121	1
500	136	1
500	141	1
501	35	1
502	20	1
503	32	1
504	121	1
504	136	1
504	146	1
505	136	1
505	65	1
505	121	1
505	146	1
505	35	1
505	37	1
505	39	1
506	89	1
507	128	1
508	121	1
509	35	1
510	132	1
511	35	1
512	76	1
513	35	1
514	35	1
515	35	1
516	121	1
516	65	1
516	136	1
516	141	1
516	150	1
517	165	1
518	150	1
518	157	1
519	148	1
519	150	1
519	157	1
520	11	1
520	131	1
520	77	1
521	122	1
521	11	1
521	131	1
521	77	1
522	165	1
523	121	1
524	136	1
524	68	1
524	121	1
525	121	1
526	89	1
527	123	1
528	136	1
529	35	1
530	109	1
531	35	1
532	35	1
533	68	1
533	121	1
533	136	1
534	30	1
534	68	1
534	97	1
534	121	1
534	136	1
534	141	1
535	150	1
536	8	1
536	150	1
536	158	1
537	150	1
538	43	1
538	121	1
538	128	1
538	136	1
538	68	1
538	150	1
539	35	1
540	35	1
540	68	1
540	136	1
541	35	1
541	68	1
541	136	1
542	29	1
542	31	1
542	121	1
542	58	1
543	58	1
544	121	1
544	141	1
544	12	1
545	136	1
546	121	1
547	68	1
548	48	1
548	153	1
548	100	1
549	153	1
550	100	1
550	136	1
551	162	1
551	48	1
551	153	1
551	68	1
552	25	1
553	48	1
554	68	1
554	136	1
555	48	1
555	153	1
556	121	1
556	41	1
556	68	1
557	76	1
557	22	1
557	100	1
557	95	1
557	117	1
557	136	1
557	150	1
558	48	1
558	68	1
559	68	1
559	136	1
559	100	1
560	68	1
561	68	1
561	121	1
562	25	1
563	22	1
563	153	1
563	3	1
563	100	1
564	153	1
565	48	1
565	100	1
566	68	1
566	153	1
566	100	1
566	136	1
567	136	1
567	68	1
567	121	1
568	68	1
569	154	1
570	68	1
570	121	1
570	153	1
570	146	1
570	105	1
570	118	1
570	119	1
570	32	1
571	29	1
571	31	1
572	68	1
572	136	1
573	68	1
573	136	1
573	154	1
574	153	1
575	48	1
575	100	1
576	153	1
576	22	1
577	21	1
578	68	1
579	35	1
580	136	1
581	136	1
582	136	1
582	141	1
583	68	1
583	136	1
583	16	1
584	68	1
584	34	1
584	22	1
585	150	1
585	35	1
586	136	1
586	150	1
587	35	1
588	68	1
588	121	1
588	136	1
589	121	1
590	68	1
591	150	1
591	121	1
591	146	1
592	150	1
593	35	1
594	87	1
595	167	1
595	172	1
595	29	1
595	31	1
595	169	1
595	170	1
596	121	1
596	35	1
597	121	1
598	76	1
599	22	1
599	121	1
599	76	1
599	68	1
599	146	1
599	105	1
599	118	1
599	119	1
599	136	1
599	109	1
600	68	1
601	35	1
601	121	1
602	142	1
603	136	1
604	51	1
605	136	1
606	134	1
606	106	1
607	20	1
607	68	1
607	113	1
608	136	1
609	136	1
610	59	1
610	134	1
610	116	1
611	35	1
612	75	1
613	59	1
613	68	1
614	35	1
614	150	1
615	121	1
615	68	1
615	150	1
616	48	1
616	121	1
616	153	1
616	154	1
616	68	1
616	69	1
616	100	1
617	35	1
618	121	1
619	68	1
620	109	1
621	68	1
622	136	1
623	35	1
623	160	1
624	30	1
624	68	1
624	97	1
624	121	1
624	136	1
624	141	1
625	121	1
626	68	1
626	56	1
626	121	1
626	136	1
626	167	1
627	68	1
628	115	1
629	115	1
630	121	1
631	121	1
632	148	1
632	150	1
632	157	1
633	148	1
633	150	1
633	157	1
634	121	1
634	29	1
634	31	1
634	68	1
634	170	1
634	171	1
634	172	1
634	150	1
634	117	1
634	132	1
634	10	1
634	44	1
634	61	1
634	63	1
634	96	1
634	124	1
634	127	1
634	35	1
635	121	1
636	95	1
636	121	1
637	136	1
637	153	1
637	48	1
638	121	1
639	121	1
640	71	1
641	68	1
641	106	1
642	121	1
643	121	1
644	136	1
645	136	1
645	142	1
646	142	1
647	83	1
648	68	1
649	142	1
650	136	1
650	141	1
651	66	1
652	150	1
653	107	1
654	136	1
655	88	1
656	136	1
657	136	1
657	142	1
658	136	1
659	136	1
659	142	1
660	136	1
660	142	1
661	136	1
661	142	1
662	136	1
663	116	1
664	121	1
665	89	1
666	121	1
667	68	1
668	121	1
668	141	1
669	121	1
669	141	1
670	68	1
671	14	1
672	76	1
673	35	1
673	42	1
674	35	1
674	42	1
675	121	1
676	136	1
676	142	1
677	136	1
677	142	1
678	35	1
679	121	1
679	8	1
679	150	1
679	158	1
680	8	1
680	150	1
680	158	1
681	136	1
682	136	1
683	121	1
684	101	1
684	153	1
684	100	1
685	32	1
686	89	1
687	57	1
688	136	1
688	141	1
689	58	1
690	58	1
691	58	1
692	121	1
693	121	1
694	121	1
695	35	1
696	121	1
696	8	1
696	150	1
696	158	1
697	136	1
698	59	1
699	3	1
699	49	1
699	95	1
699	136	1
699	141	1
700	121	1
701	8	1
701	150	1
701	158	1
702	3	1
702	68	1
702	95	1
702	121	1
702	128	1
703	3	1
703	68	1
703	95	1
703	121	1
703	128	1
704	142	1
705	136	1
705	33	1
706	142	1
707	121	1
708	89	1
709	121	1
709	68	1
709	136	1
710	59	1
710	68	1
710	121	1
711	142	1
711	120	1
712	142	1
713	136	1
713	142	1
714	136	1
714	142	1
715	142	1
715	136	1
716	150	1
717	35	1
718	89	1
719	136	1
720	136	1
720	68	1
721	136	1
721	141	1
722	150	1
722	121	1
722	146	1
723	89	1
724	22	1
725	89	1
726	76	1
727	121	1
728	58	1
729	58	1
730	35	1
731	35	1
731	58	1
732	136	1
732	141	1
732	29	1
732	31	1
732	35	1
732	58	1
732	150	1
732	10	1
732	44	1
732	61	1
732	63	1
732	96	1
732	124	1
732	127	1
732	132	1
732	153	1
733	68	1
733	136	1
734	68	1
734	121	1
735	68	1
735	76	1
736	150	1
737	59	1
737	68	1
737	116	1
738	121	1
739	121	1
739	29	1
739	31	1
739	68	1
740	121	1
741	29	1
741	31	1
742	22	1
743	109	1
744	132	1
745	136	1
746	121	1
746	65	1
746	136	1
746	141	1
746	150	1
747	136	1
748	22	1
748	100	1
748	79	1
749	35	1
750	121	1
750	136	1
750	68	1
751	34	1
752	141	1
753	35	1
753	40	1
753	136	1
753	29	1
753	31	1
753	36	1
753	42	1
753	141	1
754	68	1
754	154	1
755	136	1
755	142	1
756	95	1
757	121	1
758	121	1
758	136	1
758	68	1
759	35	1
760	68	1
761	170	1
762	170	1
763	76	1
764	48	1
765	48	1
766	35	1
767	35	1
768	35	1
769	89	1
770	35	1
771	68	1
772	68	1
772	59	1
773	121	1
773	146	1
774	136	1
775	121	1
776	121	1
776	128	1
776	141	1
777	150	1
777	121	1
778	68	1
779	128	1
780	128	1
781	128	1
782	128	1
783	128	1
784	121	1
785	68	1
785	129	1
785	162	1
785	163	1
785	136	1
786	68	1
786	121	1
787	148	1
787	149	1
787	150	1
787	156	1
787	157	1
787	159	1
788	121	1
789	148	1
789	150	1
789	157	1
790	58	1
790	136	1
790	68	1
790	150	1
791	121	1
792	68	1
793	58	1
794	58	1
795	84	1
796	121	1
797	154	1
798	76	1
799	70	1
799	26	1
800	59	1
800	68	1
800	22	1
801	136	1
802	121	1
802	148	1
803	22	1
804	34	1
805	8	1
805	150	1
805	158	1
806	121	1
806	169	1
807	121	1
807	169	1
808	170	1
809	146	1
810	68	1
811	35	1
812	35	1
813	35	1
814	29	1
814	121	1
814	136	1
814	137	1
814	138	1
814	139	1
814	140	1
814	141	1
815	136	1
816	136	1
817	136	1
818	141	1
819	121	1
820	68	1
820	170	1
821	136	1
822	68	1
822	170	1
822	173	1
822	136	1
823	153	1
824	35	1
825	68	1
826	65	1
826	121	1
826	136	1
826	141	1
826	150	1
827	35	1
827	37	1
827	38	1
827	40	1
827	42	1
828	35	1
828	37	1
829	35	1
830	121	1
830	136	1
830	141	1
831	121	1
831	136	1
831	141	1
832	150	1
833	35	1
833	141	1
833	136	1
834	136	1
835	121	1
836	150	1
837	121	1
838	135	1
839	84	1
840	3	1
840	29	1
840	68	1
840	95	1
840	121	1
840	128	1
840	136	1
841	32	1
842	32	1
843	32	1
844	35	1
845	150	1
846	68	1
846	136	1
846	22	1
847	68	1
848	89	1
848	88	1
849	121	1
850	121	1
851	68	1
851	29	1
851	31	1
851	121	1
851	112	1
851	5	1
851	167	1
851	168	1
852	121	1
853	121	1
853	168	1
854	168	1
855	121	1
855	169	1
856	121	1
857	121	1
857	136	1
858	136	1
859	68	1
860	121	1
861	35	1
862	35	1
863	68	1
864	136	1
865	76	1
866	109	1
867	35	1
868	35	1
869	136	1
870	170	1
871	121	1
872	35	1
873	35	1
874	76	1
875	150	1
876	42	1
877	68	1
877	170	1
877	136	1
878	68	1
878	59	1
879	68	1
880	150	1
881	32	1
882	35	1
883	121	1
883	136	1
883	170	1
884	121	1
885	150	1
886	35	1
887	68	1
888	121	1
889	142	1
890	136	1
890	142	1
891	35	1
892	16	1
892	35	1
892	73	1
893	89	1
893	82	1
894	123	1
895	136	1
895	139	1
895	143	1
895	144	1
895	145	1
896	22	1
896	68	1
897	29	1
897	31	1
898	150	1
898	158	1
899	8	1
899	150	1
899	158	1
900	20	1
900	68	1
900	113	1
901	136	1
902	76	1
902	146	1
903	121	1
904	121	1
905	121	1
906	121	1
907	121	1
908	121	1
909	121	1
910	20	1
910	68	1
910	113	1
910	149	1
910	150	1
910	155	1
910	35	1
911	20	1
911	68	1
911	113	1
911	3	1
911	35	1
912	59	1
912	136	1
913	121	1
913	141	1
914	121	1
914	141	1
915	121	1
916	150	1
917	150	1
918	32	1
919	121	1
920	32	1
921	32	1
922	32	1
923	141	1
923	72	1
923	136	1
923	32	1
923	121	1
923	12	1
923	3	1
923	33	1
923	35	1
924	121	1
925	76	1
926	89	1
926	88	1
927	35	1
928	142	1
929	22	1
930	120	1
931	136	1
932	136	1
933	136	1
933	142	1
934	22	1
934	121	1
934	128	1
934	136	1
934	172	1
935	136	1
935	142	1
936	68	1
937	68	1
938	150	1
938	151	1
938	152	1
938	156	1
938	157	1
938	159	1
939	121	1
939	136	1
940	150	1
940	157	1
941	150	1
941	157	1
942	169	1
943	52	1
943	65	1
943	99	1
943	136	1
944	150	1
944	121	1
945	121	1
946	114	1
947	121	1
948	150	1
949	10	1
949	121	1
950	155	1
951	121	1
951	68	1
951	41	1
952	121	1
953	121	1
954	59	1
955	121	1
956	136	1
957	35	1
958	68	1
959	65	1
959	121	1
959	136	1
959	141	1
959	150	1
960	121	1
961	32	1
962	153	1
962	136	1
963	48	1
963	80	1
963	47	1
963	115	1
964	48	1
964	68	1
964	153	1
965	121	1
966	35	1
967	35	1
968	68	1
968	136	1
968	59	1
968	116	1
969	3	1
970	35	1
971	76	1
971	146	1
971	106	1
971	35	1
972	150	1
973	150	1
974	150	1
975	150	1
976	22	1
977	22	1
978	136	1
979	136	1
980	136	1
981	121	1
981	68	1
981	95	1
981	117	1
981	118	1
981	132	1
981	169	1
982	121	1
983	136	1
984	100	1
984	121	1
984	136	1
985	100	1
985	121	1
985	136	1
986	100	1
986	121	1
986	136	1
987	100	1
987	121	1
987	136	1
988	65	1
988	121	1
988	136	1
988	141	1
988	150	1
989	65	1
989	121	1
989	136	1
989	141	1
989	150	1
990	65	1
990	121	1
990	136	1
990	141	1
990	150	1
991	65	1
991	121	1
991	136	1
991	141	1
991	150	1
992	150	1
993	29	1
993	31	1
994	3	1
994	121	1
995	121	1
996	121	1
997	121	1
998	121	1
999	121	1
1000	121	1
1001	121	1
1002	121	1
1003	121	1
1004	121	1
1005	65	1
1005	121	1
1005	136	1
1005	141	1
1005	150	1
1006	115	1
1007	121	1
1008	121	1
1009	121	1
1010	121	1
1011	29	1
1011	31	1
1012	115	1
1013	65	1
1013	121	1
1013	136	1
1013	141	1
1014	167	1
1014	168	1
1014	172	1
1015	121	1
1015	132	1
1016	132	1
1017	121	1
1017	132	1
1018	121	1
1018	132	1
1019	132	1
1020	132	1
1021	35	1
1022	35	1
1023	35	1
1024	35	1
1025	136	1
1026	136	1
1026	33	1
1027	136	1
1028	49	1
1028	50	1
1028	108	1
1028	116	1
1028	136	1
1028	155	1
1029	34	1
1030	153	1
1031	136	1
1032	68	1
1032	150	1
1033	68	1
1033	170	1
1033	121	1
1034	68	1
1034	170	1
1034	173	1
1035	121	1
1036	121	1
1037	88	1
1038	68	1
1038	170	1
1039	68	1
1039	170	1
1039	173	1
1040	68	1
1040	59	1
1041	35	1
1042	121	1
1043	59	1
1043	68	1
1044	89	1
1045	136	1
1046	121	1
1047	121	1
1048	52	1
1048	164	1
1049	100	1
1049	136	1
1049	141	1
1049	121	1
1050	54	1
1051	46	1
1052	68	1
1053	68	1
1054	136	1
1054	142	1
1055	132	1
1056	68	1
1056	170	1
1057	121	1
1057	146	1
1058	121	1
1059	146	1
1060	136	1
1060	141	1
1061	121	1
1062	22	1
1062	68	1
1062	121	1
1062	3	1
1062	95	1
1062	136	1
1062	150	1
1063	136	1
1064	121	1
1065	35	1
1066	136	1
1066	142	1
1067	65	1
1067	121	1
1067	136	1
1067	141	1
1067	150	1
1068	68	1
1069	132	1
1070	65	1
1070	121	1
1070	136	1
1070	141	1
1070	150	1
1071	76	1
1071	146	1
1072	32	1
1073	32	1
1074	136	1
1074	108	1
1075	121	1
1076	121	1
1077	121	1
1078	136	1
1079	22	1
1080	136	1
1080	142	1
1081	173	1
1082	136	1
1083	92	1
1084	35	1
1084	36	1
1084	37	1
1084	39	1
1085	153	1
1085	48	1
1085	136	1
1086	115	1
1087	35	1
1088	121	1
1088	136	1
1089	68	1
1089	59	1
1089	116	1
1090	136	1
1091	150	1
1092	136	1
1093	91	1
1094	68	1
1094	121	1
1095	68	1
1095	121	1
1096	68	1
1096	95	1
1097	22	1
1098	121	1
1099	29	1
[truncated: 470 more rows]
